# Supplementary material for: Cross-reactive immunity potentially drives global oscillation and opposed alternation patterns of seasonal influenza A viruses
Source: Sci Rep. 2022 May 25;12:8883. doi: 10.1038/s41598-022-08233-w (PMC9131982; doi:10.1038/s41598-022-08233-w)
Supplement: Supplementary file 4 — Supplementary Information 3. [file 41598_2022_8233_MOESM4_ESM.zip]

Archive with 7 entries (7 files):
- H1N1-M2-nuc.phylip
- H3N2-HA-nuc.phylip
- H3N2-M2-nuc.phylip
- H3N2-NA-nuc.phylip
- metafile.csv
- PH1N1-HA-nuc.phylip
- PH1N1-NA-nuc.phylip
