# Supplementary material for: Cross-reactive immunity potentially drives global oscillation and opposed alternation patterns of seasonal influenza A viruses
Source: Sci Rep. 2022 May 25;12:8883. doi: 10.1038/s41598-022-08233-w (PMC9131982; doi:10.1038/s41598-022-08233-w)
Supplement: Supplementary file 4 — Supplementary Information 3. [file 41598_2022_8233_MOESM4_ESM.zip › metafile.csv]

Column1	Column2	Column3	Column4	Column5	Column6	Column7	Column8	Column9	Column10	Column11	Column12	Column13	Column14	Column15	Column16	Column17	Column18	Column19	Column20	Column21	Column22	Column23	Column24	Column25	Column26	Column27	Column28	Column29
patient	patient	subtype	mutated	country	centre	gender	age	day1	study.year	oseltamivir.treatment	hospitalized	severity	vaccinated	fever	osIC50	osRef	zaIC50	zaRef	prior.treat	Ct	log10VL	symp.onset	hasSeq	seqName	continent	isNorth	season	fluyear
1	101-002	H3N2	Not Mutated	USA	101	F	56	2009-01-08	Year One	Rejected	N	12	No	FALSE	0.32	0.58	1.28	0.32	FALSE	23	6.25	4	TRUE	101-002_2009.0192	North America	TRUE	2009 winter	2008
2	101-004	SH1N1	Not Mutated	USA	101	F	55	2009-01-28	Year One	Rejected	N	17	No	FALSE	105.24	0.49	0.47	0.34	FALSE	28.3	4.69	3	FALSE	NA	North America	TRUE	2009 winter	2008
3	101-005	BVictoria	Not Mutated	USA	101	M	18	2009-02-02	Year One	Rejected	N	10	Yes	FALSE	4.84	2.31	2.53	1.96	FALSE	27.09	5.34	1	TRUE	101-005_2009.0877	North America	TRUE	2009 winter	2008
4	101-006	SH1N1	Not Mutated	USA	101	M	43	2009-02-04	Year One	Treated	N	9	No	FALSE	112.75	0.5	0.34	0.23	FALSE	23.71	6.04	2	FALSE	NA	North America	TRUE	2009 winter	2008
5	101-007	SH1N1	Not Mutated	USA	101	F	43	2009-02-10	Year One	Rejected	N	14	No	FALSE	151.6	0.5	0.51	0.23	FALSE	20.56	6.97	2	FALSE	NA	North America	TRUE	2009 winter	2008
6	101-008	BVictoria	Not Mutated	USA	101	M	41	2009-02-11	Year One	Untreated	N	12	Yes	FALSE	4.9	2.09	2.39	1.98	NA	27.5	5.22	2	TRUE	101-008_2009.1123	North America	TRUE	2009 winter	2008
7	101-009	SH1N1	Not Mutated	USA	101	F	39	2009-02-13	Year One	Rejected	N	17	No	FALSE	133	0.43	0.37	0.32	FALSE	27.88	4.81	2	FALSE	NA	North America	TRUE	2009 winter	2008
8	101-010	SH1N1	Not Mutated	USA	101	F	67	2009-02-16	Year One	Rejected	N	16	No	FALSE	146.75	0.43	0.47	0.27	FALSE	28.88	4.52	1	FALSE	NA	North America	TRUE	2009 winter	2008
9	101-012	BVictoria	Not Mutated	USA	101	F	60	2009-02-23	Year One	Treated	N	16	No	FALSE	4.33	2.35	2.58	1.85	FALSE	30.32	4.39	2	TRUE	101-012_2009.1452	North America	TRUE	2009 winter	2008
10	101-013	SH1N1	Not Mutated	USA	101	F	61	2009-02-27	Year One	Rejected	N	13	No	FALSE	203.35	0.67	0.81	0.37	FALSE	26.57	5.2	2	FALSE	NA	North America	TRUE	2009 winter	2008
11	103-004	SH1N1	Not Mutated	USA	103	M	21	2009-02-03	Year One	Untreated	N	6	No	FALSE	124.95	0.5	0.35	0.23	NA	23.3	6.17	1	FALSE	NA	North America	TRUE	2009 winter	2008
12	103-005	H3N2	Not Mutated	USA	103	F	38	2009-02-27	Year One	Treated	N	6	No	FALSE	0.37	0.51	0.65	0.65	FALSE	20.43	7.01	1	TRUE	103-005_2009.1562	North America	TRUE	2009 winter	2008
13	103-007	H3N2	Not Mutated	USA	103	M	48	2009-04-29	Year Two	Rejected	N	12	No	FALSE	NA	NA	NA	NA	FALSE	28.88	4.52	2	FALSE	NA	NA	NA	NA	NA
14	104-012	H3N2	Not Mutated	USA	104	M	55	2009-03-03	Year One	Untreated	N	10	No	FALSE	0.3	0.58	0.67	0.31	NA	30.65	4	2	TRUE	104-012_2009.1671	North America	TRUE	2009 winter	2008
15	104-014	PH1N1	Not Mutated	USA	104	M	24	2009-10-23	Year Two	Untreated	N	13	Yes	FALSE	0.26	0.39	0.26	0.29	NA	22.96	6.27	2	TRUE	104-014_2009.8082	North America	TRUE	2009 summer	2009
16	104-015	PH1N1	Not Mutated	USA	104	F	25	2009-10-30	Year Two	Treated	N	15	No	FALSE	1.5	0.38	0.61	0.28	FALSE	22.28	6.47	1	TRUE	104-015_2009.8274	North America	TRUE	2009 summer	2009
17	104-016	BVictoria	Not Mutated	USA	104	M	42	2011-02-23	Year Three	Treated	N	18	No	TRUE	2.76	1.58	2.04	1.73	FALSE	24.01	6.26	2	TRUE	104-016_2011.1452	North America	TRUE	2011 winter	2010
18	104-017	BVictoria	Not Mutated	USA	104	F	49	2011-02-25	Year Three	Treated	N	13	No	FALSE	2.44	1.22	1.74	0.77	FALSE	29.7	4.57	1	TRUE	104-017_2011.1507	North America	TRUE	2011 winter	2010
19	104-018	H3N2	Not Mutated	USA	104	M	15	2011-03-01	Year Three	Treated	N	12	No	TRUE	0.17	0.32	0.33	0.15	FALSE	21.55	6.68	0	TRUE	104-018_2011.1616	North America	TRUE	2011 winter	2010
20	104-019	H3N2	Not Mutated	USA	104	F	35	2011-03-07	Year Three	Treated	N	13	No	TRUE	0.13	0.32	0.64	0.15	FALSE	22.5	6.4	2	TRUE	104-019_2011.1781	North America	TRUE	2011 winter	2010
21	104-020	H3N2	Not Mutated	USA	104	F	28	2011-03-09	Year Three	Treated	N	18	No	FALSE	0.32	0.49	0.14	0.21	FALSE	22.16	6.5	2	TRUE	104-020_2011.1836	North America	TRUE	2011 winter	2010
22	104-021	PH1N1	Not Mutated	USA	104	F	51	2011-03-09	Year Three	Treated	N	17	No	FALSE	0.27	0.49	0.49	0.21	FALSE	23.66	6.06	2	TRUE	104-021_2011.1836	North America	TRUE	2011 winter	2010
23	104-022	BVictoria	Not Mutated	USA	104	M	22	2011-03-15	Year Three	Treated	N	12	No	TRUE	1.13	1.78	0.48	2	FALSE	17.66	8.14	2	TRUE	104-022_2011.2	North America	TRUE	2011 winter	2010
24	104-023	BVictoria	Not Mutated	USA	104	M	10	2011-03-21	Year Three	Untreated	N	9	No	FALSE	2.71	2.75	2.12	2.58	NA	24.15	6.22	2	TRUE	104-023_2011.2164	North America	TRUE	2011 winter	2010
25	104-024	InfB	Not Mutated	USA	104	M	1	2011-04-02	Year Four	Treated	N	6	No	FALSE	NA	NA	NA	NA	TRUE	30.88	4.22	1	FALSE	NA	NA	NA	NA	NA
26	104-027	H3N2	Not Mutated	USA	104	M	45	2013-01-09	Year Five	Treated	N	12	No	TRUE	0.24	0.47	0.57	0.34	FALSE	20.92	6.87	1	TRUE	104-027_2013.0329	North America	TRUE	2013 winter	2012
27	104-028	H3N2	Not Mutated	USA	104	M	30	2013-01-23	Year Five	Treated	N	18	No	TRUE	0.21	0.43	0.72	0.3	FALSE	22.68	6.35	1	TRUE	104-028_2013.0712	North America	TRUE	2013 winter	2012
28	104-029	PH1N1	Not Mutated	USA	104	M	21	2013-01-30	Year Five	Untreated	N	18	No	FALSE	0.31	0.42	0.36	0.27	NA	23.59	6.08	1	TRUE	104-029_2013.0904	North America	TRUE	2013 winter	2012
29	104-030	H3N2	Not Mutated	USA	104	F	1	2013-02-08	Year Five	Treated	N	8	Yes	FALSE	0.23	0.46	0.31	0.26	FALSE	20.97	6.85	1	TRUE	104-030_2013.1151	North America	TRUE	2013 winter	2012
30	105-006	PH1N1	Not Mutated	USA	105	F	53	2009-11-05	Year Two	Treated	N	9	Yes	FALSE	0.72	0.67	0.15	0.21	FALSE	21.54	6.68	1	TRUE	105-006_2009.8438	North America	TRUE	2010 winter	2009
31	105-007	PH1N1	Not Mutated	USA	105	M	33	2009-11-11	Year Two	Treated	N	19	No	TRUE	0.32	0.36	0.21	0.07	FALSE	22.23	6.48	1	TRUE	105-007_2009.8603	North America	TRUE	2010 winter	2009
32	107-001	SH1N1	Not Mutated	USA	107	M	41	2009-01-26	Year One	Untreated	N	13	No	FALSE	120.86	0.43	0.42	0.27	NA	21.29	6.76	2	FALSE	NA	North America	TRUE	2009 winter	2008
33	107-005	SH1N1	Not Mutated	USA	107	F	25	2009-04-22	Year Two	Untreated	N	15	No	FALSE	123.11	0.5	0.65	0.48	NA	27.7	4.87	1	FALSE	NA	North America	TRUE	2009 winter	2008
34	107-011	BYamagata	Not Mutated	USA	107	M	33	2009-07-08	Year Two	Treated	N	11	No	FALSE	3.6	1.76	2.53	2.85	FALSE	22.71	6.64	2	TRUE	107-011_2009.5151	North America	TRUE	2009 summer	2009
35	107-017	BVictoria	Not Mutated	USA	107	M	23	2011-02-17	Year Three	Treated	N	12	No	FALSE	1.37	1.78	0.15	2	FALSE	22.82	6.61	1	TRUE	107-017_2011.1288	North America	TRUE	2011 winter	2010
36	107-018	H3N2	Not Mutated	USA	107	M	39	2011-03-09	Year Three	Treated	N	12	No	TRUE	0.18	0.49	0.19	0.21	FALSE	27.64	4.88	2	TRUE	107-018_2011.1836	North America	TRUE	2011 winter	2010
37	108-006	SH1N1	Not Mutated	USA	108	M	57	2009-02-03	Year One	Untreated	N	13	No	FALSE	NA	NA	NA	NA	NA	32.96	3.32	2	FALSE	NA	North America	TRUE	2009 winter	2008
38	108-009	SH1N1	Not Mutated	USA	108	F	26	2009-02-04	Year One	Treated	N	14	No	FALSE	136.5	0.63	0.53	0.58	FALSE	25.59	5.49	2	FALSE	NA	North America	TRUE	2009 winter	2008
39	108-015	SH1N1	Not Mutated	USA	108	F	18	2009-02-04	Year One	Untreated	N	7	No	FALSE	157.05	0.5	0.5	0.23	NA	25.24	5.59	3	FALSE	NA	North America	TRUE	2009 winter	2008
40	108-018	H3N2	Not Mutated	USA	108	M	30	2010-12-21	Year Three	Treated	N	14	No	FALSE	0.37	0.44	0.49	0.23	FALSE	22.89	6.29	2	TRUE	108-018_2010.9699	North America	TRUE	2011 winter	2010
41	108-019	H3N2	Not Mutated	USA	108	M	59	2010-12-29	Year Three	Treated	N	16	No	FALSE	0.13	0.34	0.92	0.21	FALSE	19.75	7.21	1	TRUE	108-019_2010.9918	North America	TRUE	2011 winter	2010
42	108-020	PH1N1	Not Mutated	USA	108	M	20	2012-02-03	Year Four	Treated	N	14	Yes	FALSE	0.29	0.33	0.12	0.14	FALSE	26.26	5.29	1	TRUE	108-020_2012.0904	North America	TRUE	2012 winter	2011
43	108-021	BYamagata	Not Mutated	USA	108	F	72	2013-02-28	Year Five	Untreated	N	17	No	FALSE	3.12	2.8	4.31	3.32	NA	20.55	7.28	2	TRUE	108-021_2013.1699	North America	TRUE	2013 winter	2012
44	109-018	H3N2	Not Mutated	USA	109	M	38	2011-03-02	Year Three	Treated	N	11	No	FALSE	0.04	0.23	0.3	0.19	FALSE	21.59	6.67	1	TRUE	109-018_2011.1644	North America	TRUE	2011 winter	2010
45	110-001	SH1N1	Not Mutated	USA	110	F	26	2009-02-02	Year One	Rejected	Y	14	No	TRUE	NA	NA	NA	NA	FALSE	32.6	3.42	3	FALSE	NA	North America	TRUE	2009 winter	2008
46	110-002	SH1N1	Not Mutated	USA	110	F	49	2009-02-10	Year One	Rejected	Y	16	No	TRUE	194.95	0.41	0.49	0.59	FALSE	28.5	4.63	10	FALSE	NA	North America	TRUE	2009 winter	2008
47	110-003	SH1N1	Not Mutated	USA	110	M	58	2009-03-10	Year One	Rejected	N	13	No	TRUE	118.6	0.46	0.29	0.24	FALSE	24.99	5.67	2	FALSE	NA	North America	TRUE	2009 winter	2008
48	110-006	PH1N1	Not Mutated	USA	110	M	29	2009-11-12	Year Two	Treated	N	18	Yes	TRUE	0.54	0.47	0.27	0.25	FALSE	19.25	7.36	2	TRUE	110-006_2009.863	North America	TRUE	2010 winter	2009
49	110-007	PH1N1	Not Mutated	USA	110	M	28	2009-11-23	Year Two	Treated	N	19	No	TRUE	0.41	0.47	0.24	0.25	FALSE	23.42	6.13	2	TRUE	110-007_2009.8932	North America	TRUE	2010 winter	2009
50	110-008	PH1N1	Not Mutated	USA	110	M	18	2011-01-12	Year Three	Treated	N	16	No	TRUE	NA	NA	NA	NA	FALSE	25.21	5.6	1	FALSE	NA	NA	NA	NA	NA
51	111-001	PH1N1	Not Mutated	USA	111	M	14	2009-09-02	Year Two	Treated	N	14	No	FALSE	0.16	0.21	0.23	0.35	FALSE	24.91	5.69	2	TRUE	111-001_2009.6685	North America	TRUE	2009 summer	2009
52	111-002	PH1N1	Not Mutated	USA	111	M	3	2009-09-02	Year Two	Untreated	N	15	No	FALSE	0.16	0.21	0.2	0.35	NA	27.96	4.79	1	TRUE	111-002_2009.6685	North America	TRUE	2009 summer	2009
53	111-003	PH1N1	Not Mutated	USA	111	F	9	2009-09-08	Year Two	Treated	N	16	No	TRUE	0.23	0.48	0.24	0.37	FALSE	19.92	7.16	1	TRUE	111-003_2009.6849	North America	TRUE	2009 summer	2009
54	111-004	PH1N1	Not Mutated	USA	111	M	36	2009-09-08	Year Two	Treated	N	14	No	FALSE	0.22	0.48	0.25	0.37	FALSE	23.21	6.19	1	TRUE	111-004_2009.6849	North America	TRUE	2009 summer	2009
55	111-005	PH1N1	Not Mutated	USA	111	F	21	2009-09-08	Year Two	Treated	N	14	No	FALSE	NA	NA	NA	NA	FALSE	30.49	4.04	2	FALSE	NA	NA	NA	NA	NA
56	111-006	PH1N1	Not Mutated	USA	111	F	7	2009-09-11	Year Two	Rejected	N	12	No	TRUE	0.12	0.35	0.18	0.28	FALSE	19.98	7.14	1	TRUE	111-006_2009.6932	North America	TRUE	2009 summer	2009
57	111-008	H3N2	Not Mutated	USA	111	M	59	2011-02-03	Year Three	Treated	N	14	No	FALSE	NA	NA	NA	NA	FALSE	27.24	5	1	FALSE	NA	NA	NA	NA	NA
58	111-009	H3N2	Not Mutated	USA	111	F	26	2011-04-04	Year Four	Treated	N	14	No	FALSE	0.13	0.18	0.26	0.16	FALSE	22.68	6.35	1	TRUE	111-009_2011.2548	North America	TRUE	2011 winter	2010
59	111-010	H3N2	Not Mutated	USA	111	M	5	2011-04-04	Year Four	Treated	N	14	No	FALSE	0.21	0.18	0.09	0.12	FALSE	22.43	6.42	2	TRUE	111-010_2011.2548	North America	TRUE	2011 winter	2010
60	111-013	H3N2	Not Mutated	USA	111	F	14	2012-12-21	Year Five	Treated	N	4	No	FALSE	NA	NA	NA	NA	FALSE	35.52	2.56	1	FALSE	NA	NA	NA	NA	NA
61	111-014	H3N2	Not Mutated	USA	111	F	53	2013-01-19	Year Five	Treated	N	18	Yes	FALSE	0.5	0.65	0.63	0.23	FALSE	29.96	4.2	2	TRUE	111-014_2013.0603	North America	TRUE	2013 winter	2012
62	111-015	H3N2	Not Mutated	USA	111	M	42	2013-01-28	Year Five	Treated	N	11	Yes	FALSE	0.39	0.65	0.52	0.23	FALSE	26	5.37	1	TRUE	111-015_2013.0849	North America	TRUE	2013 winter	2012
63	111-016	PH1N1	Not Mutated	USA	111	F	47	2013-01-24	Year Five	Rejected	N	13	Yes	TRUE	0.07	0.24	0.27	0.24	FALSE	25.38	5.55	2	TRUE	111-016_2013.074	North America	TRUE	2013 winter	2012
64	111-018	BYamagata	Not Mutated	USA	111	M	9	2013-01-24	Year Five	Untreated	N	11	No	FALSE	1.72	1.28	3.31	2.7	NA	18.95	7.76	1	TRUE	111-018_2013.074	North America	TRUE	2013 winter	2012
65	112-001	SH1N1	Not Mutated	USA	112	F	22	2009-02-09	Year One	Untreated	N	16	No	TRUE	119.98	0.49	0.52	0.34	NA	22.68	6.35	1	FALSE	NA	North America	TRUE	2009 winter	2008
66	112-002	SH1N1	Not Mutated	USA	112	F	22	2009-03-02	Year One	Untreated	N	12	No	FALSE	109.65	0.46	0.45	0.28	NA	23.97	5.97	1	FALSE	NA	North America	TRUE	2009 winter	2008
67	112-004	SH1N1	Not Mutated	USA	112	M	25	2009-04-01	Year Two	Untreated	N	9	No	FALSE	109.59	0.38	0.53	0.28	NA	29.47	4.35	1	FALSE	NA	North America	TRUE	2009 winter	2008
68	112-008	SH1N1	Not Mutated	USA	112	M	23	2009-04-28	Year Two	Untreated	N	12	No	TRUE	135.75	0.46	0.31	0.24	NA	25.74	5.45	1	FALSE	NA	North America	TRUE	2009 winter	2008
69	113-003	SH1N1	Not Mutated	USA	113	M	46	2009-03-06	Year One	Rejected	N	15	No	FALSE	159.1	0.71	0.51	0.28	FALSE	24.27	5.88	1	FALSE	NA	North America	TRUE	2009 winter	2008
70	113-004	SH1N1	Not Mutated	USA	113	M	44	2009-03-19	Year One	Rejected	N	18	No	TRUE	352.8	0.26	0.45	0.22	FALSE	22.76	6.32	1	FALSE	NA	North America	TRUE	2009 winter	2008
71	113-005	PH1N1	Not Mutated	USA	113	F	35	2009-06-01	Year Two	Rejected	N	15	No	TRUE	0.25	0.48	0.23	0.37	FALSE	25.33	5.57	1	TRUE	113-005_2009.4137	North America	TRUE	2009 summer	2009
72	113-006	PH1N1	Not Mutated	USA	113	M	42	2009-06-02	Year Two	Rejected	N	11	No	FALSE	0.29	0.48	0.26	0.37	FALSE	26.44	5.24	1	TRUE	113-006_2009.4164	North America	TRUE	2009 summer	2009
73	115-010	BVictoria	Not Mutated	USA	115	F	37	2009-02-23	Year One	Untreated	N	12	No	FALSE	5.02	2.35	2.85	1.85	NA	23.75	6.34	2	TRUE	115-010_2009.1452	North America	TRUE	2009 winter	2008
74	116-001	SH1N1	Not Mutated	USA	116	M	33	2009-01-08	Year One	Untreated	N	9	No	TRUE	NA	NA	NA	NA	NA	25	5.66	2	FALSE	NA	North America	TRUE	2009 winter	2008
75	116-004	SH1N1	Not Mutated	USA	116	F	33	2009-03-02	Year One	Untreated	N	9	No	FALSE	126	0.43	0.49	0.27	NA	29.2	4.42	1	FALSE	NA	North America	TRUE	2009 winter	2008
76	116-006	PH1N1	Not Mutated	USA	116	M	21	2009-09-23	Year Two	Untreated	N	14	No	TRUE	0.1	0.25	0.24	0.23	NA	25.82	5.42	1	TRUE	116-006_2009.726	North America	TRUE	2009 summer	2009
77	117-003	SH1N1	Not Mutated	USA	117	F	26	2009-02-11	Year One	Treated	N	19	No	TRUE	127.73	0.49	0.5	0.34	FALSE	26.23	5.3	2	FALSE	NA	North America	TRUE	2009 winter	2008
78	117-004	SH1N1	Not Mutated	USA	117	F	24	2009-03-07	Year One	Treated	N	13	No	TRUE	74.99	0.41	0.49	0.59	FALSE	24.82	5.72	1	FALSE	NA	North America	TRUE	2009 winter	2008
79	117-005	BVictoria	Not Mutated	USA	117	F	9	2009-03-07	Year One	Treated	N	18	No	TRUE	5.51	2.31	2.49	1.96	FALSE	21.99	6.86	2	TRUE	117-005_2009.1781	North America	TRUE	2009 winter	2008
80	117-006	BVictoria	Not Mutated	USA	117	F	12	2009-03-08	Year One	Treated	N	17	No	FALSE	5.4	2.31	2.97	1.96	FALSE	21.72	6.94	2	TRUE	117-006_2009.1808	North America	TRUE	2009 winter	2008
81	117-009	PH1N1	Not Mutated	USA	117	F	60	2009-11-12	Year Two	Treated	N	10	No	FALSE	0.18	0.41	0.1	0.09	FALSE	23.81	6.01	1	TRUE	117-009_2009.863	North America	TRUE	2010 winter	2009
82	117-010	PH1N1	Not Mutated	USA	117	M	26	2009-11-16	Year Two	Treated	N	7	No	TRUE	0.25	0.41	0.11	0.09	FALSE	26.15	5.32	2	TRUE	117-010_2009.874	North America	TRUE	2010 winter	2009
83	117-011	PH1N1	Not Mutated	USA	117	M	18	2009-11-16	Year Two	Treated	N	10	Yes	TRUE	0.17	0.41	0.12	0.09	FALSE	24.92	5.69	1	TRUE	117-011_2009.874	North America	TRUE	2010 winter	2009
84	119-001	SH1N1	Not Mutated	USA	119	M	50	2009-02-09	Year One	Treated	N	15	No	TRUE	130.46	0.49	0.59	0.34	FALSE	19.92	7.16	2	FALSE	NA	North America	TRUE	2009 winter	2008
85	119-002	SH1N1	Not Mutated	USA	119	M	64	2009-02-11	Year One	Treated	N	14	No	TRUE	124.85	0.43	0.44	0.27	FALSE	17.64	7.83	1	FALSE	NA	North America	TRUE	2009 winter	2008
86	119-003	SH1N1	Not Mutated	USA	119	F	43	2009-03-12	Year One	Treated	N	18	No	TRUE	147.55	0.48	0.59	0.42	FALSE	22.25	6.47	2	FALSE	NA	North America	TRUE	2009 winter	2008
87	121-001	SH1N1	Not Mutated	USA	121	F	4	2009-02-26	Year One	Untreated	N	10	No	TRUE	176	0.43	0.72	0.27	NA	19.98	7.14	1	FALSE	NA	North America	TRUE	2009 winter	2008
88	121-004	SH1N1	Not Mutated	USA	121	F	5	2009-02-26	Year One	Untreated	N	18	No	TRUE	140.15	0.46	0.51	0.28	NA	19.74	7.22	1	FALSE	NA	North America	TRUE	2009 winter	2008
89	121-007	SH1N1	Not Mutated	USA	121	F	7	2009-03-04	Year One	Rejected	N	12	No	FALSE	150.9	0.38	0.55	0.28	FALSE	23.86	6	1	FALSE	NA	North America	TRUE	2009 winter	2008
90	121-008	BVictoria	Not Mutated	USA	121	M	10	2009-03-04	Year One	Untreated	N	18	No	TRUE	2.96	2.32	1.54	2.37	NA	22.89	6.59	1	TRUE	121-008_2009.1699	North America	TRUE	2009 winter	2008
91	121-009	SH1N1	Not Mutated	USA	121	F	32	2009-03-05	Year One	Untreated	N	15	No	FALSE	166.25	0.38	0.6	0.28	NA	21.8	6.61	1	FALSE	NA	North America	TRUE	2009 winter	2008
92	121-011	BVictoria	Not Mutated	USA	121	M	5	2009-03-05	Year One	Untreated	N	15	No	FALSE	4.73	2.32	1.99	2.37	NA	27.51	5.22	2	TRUE	121-011_2009.1726	North America	TRUE	2009 winter	2008
93	121-012	SH1N1	Not Mutated	USA	121	F	48	2009-03-05	Year One	Rejected	N	11	No	FALSE	191.45	0.43	0.56	0.32	FALSE	24.42	5.83	1	FALSE	NA	North America	TRUE	2009 winter	2008
94	121-013	SH1N1	Not Mutated	USA	121	M	5	2009-03-06	Year One	Untreated	N	15	No	TRUE	130	0.38	0.5	0.3	NA	18.29	7.64	1	FALSE	NA	North America	TRUE	2009 winter	2008
95	121-015	SH1N1	Not Mutated	USA	121	F	14	2009-03-06	Year One	Rejected	N	12	No	FALSE	152.75	0.48	0.33	0.28	FALSE	19.78	7.2	1	FALSE	NA	North America	TRUE	2009 winter	2008
96	121-019	PH1N1	Not Mutated	USA	121	M	8	2009-10-12	Year Two	Treated	N	18	No	FALSE	0.32	0.71	0.19	0.22	FALSE	25.64	5.47	1	TRUE	121-019_2009.7781	North America	TRUE	2009 summer	2009
97	121-020	PH1N1	Not Mutated	USA	121	M	2	2009-10-14	Year Two	Treated	N	10	No	FALSE	0.19	0.4	0.12	0.25	FALSE	25.7	5.46	1	TRUE	121-020_2009.7836	North America	TRUE	2009 summer	2009
98	121-021	PH1N1	Not Mutated	USA	121	M	5	2009-10-14	Year Two	Treated	N	7	No	FALSE	0.23	0.35	0.3	0.2	FALSE	25.95	5.38	0	TRUE	121-021_2009.7836	North America	TRUE	2009 summer	2009
99	121-022	PH1N1	Not Mutated	USA	121	M	5	2009-10-16	Year Two	Untreated	N	13	No	TRUE	0.13	0.72	0.23	0.23	NA	19.81	7.19	0	TRUE	121-022_2009.789	North America	TRUE	2009 summer	2009
100	121-023	PH1N1	Not Mutated	USA	121	F	11	2009-10-16	Year Two	Untreated	N	9	Yes	TRUE	0.19	0.72	0.17	0.23	NA	21.91	6.58	1	TRUE	121-023_2009.789	North America	TRUE	2009 summer	2009
101	121-024	PH1N1	Not Mutated	USA	121	F	6	2009-10-19	Year Two	Untreated	N	17	Yes	FALSE	0.32	0.4	0.2	0.25	NA	25.54	5.5	2	TRUE	121-024_2009.7973	North America	TRUE	2009 summer	2009
102	121-025	PH1N1	Not Mutated	USA	121	M	7	2009-10-21	Year Two	Treated	N	9	No	FALSE	0.17	0.72	0.19	0.23	FALSE	21.15	6.8	0	TRUE	121-025_2009.8027	North America	TRUE	2009 summer	2009
103	121-026	PH1N1	Not Mutated	USA	121	M	10	2009-10-23	Year Two	Treated	N	11	No	TRUE	0.21	0.39	0.22	0.29	FALSE	23.85	6	1	TRUE	121-026_2009.8082	North America	TRUE	2009 summer	2009
104	121-027	PH1N1	Not Mutated	USA	121	F	3	2009-10-23	Year Two	Treated	N	8	No	TRUE	0.24	0.39	0.28	0.29	FALSE	29.35	4.38	1	TRUE	121-027_2009.8082	North America	TRUE	2009 summer	2009
105	121-028	PH1N1	Not Mutated	USA	121	M	8	2009-10-23	Year Two	Untreated	N	11	No	FALSE	0.24	0.39	0.25	0.29	NA	27.31	4.98	0	TRUE	121-028_2009.8082	North America	TRUE	2009 summer	2009
106	121-029	PH1N1	Not Mutated	USA	121	M	10	2009-10-26	Year Two	Treated	N	12	No	FALSE	0.21	0.35	0.19	0.23	FALSE	22.69	6.35	2	TRUE	121-029_2009.8164	North America	TRUE	2009 summer	2009
107	121-030	PH1N1	Not Mutated	USA	121	M	9	2009-10-26	Year Two	Treated	N	13	No	FALSE	NA	NA	NA	NA	FALSE	23.9	5.99	2	TRUE	121-030_2009.8164	North America	TRUE	2009 summer	2009
108	121-031	PH1N1	Not Mutated	USA	121	F	9	2009-10-26	Year Two	Treated	N	21	Yes	FALSE	0.35	0.45	0.43	0.28	FALSE	26.4	5.25	1	TRUE	121-031_2009.8164	North America	TRUE	2009 summer	2009
109	121-032	PH1N1	Not Mutated	USA	121	F	5	2009-10-26	Year Two	Treated	N	9	No	TRUE	0.2	0.35	0.25	0.23	FALSE	24.12	5.92	1	TRUE	121-032_2009.8164	North America	TRUE	2009 summer	2009
110	121-033	PH1N1	Not Mutated	USA	121	F	19	2009-10-27	Year Two	Treated	N	11	No	FALSE	0.13	0.35	0.18	0.23	FALSE	25.6	5.49	2	TRUE	121-033_2009.8192	North America	TRUE	2009 summer	2009
111	121-034	PH1N1	Not Mutated	USA	121	F	6	2009-10-28	Year Two	Treated	N	12	No	FALSE	0.2	0.35	0.21	0.23	FALSE	26.22	5.3	2	TRUE	121-034_2009.8219	North America	TRUE	2009 summer	2009
112	121-035	PH1N1	Not Mutated	USA	121	F	13	2009-10-28	Year Two	Treated	N	6	No	FALSE	0.18	0.35	0.24	0.23	FALSE	26.87	5.11	1	TRUE	121-035_2009.8219	North America	TRUE	2009 summer	2009
113	121-036	PH1N1	Not Mutated	USA	121	F	6	2009-10-28	Year Two	Treated	N	3	Yes	FALSE	0.14	0.35	0.17	0.23	FALSE	25.92	5.39	0	TRUE	121-036_2009.8219	North America	TRUE	2009 summer	2009
114	121-038	PH1N1	Mutated	USA	121	M	13	2009-10-29	Year Two	Treated	N	13	No	FALSE	0.18	0.35	0.2	0.23	FALSE	25.21	5.6	1	TRUE	121-038_2009.8247	North America	TRUE	2009 summer	2009
115	121-039	PH1N1	Not Mutated	USA	121	M	2	2009-10-30	Year Two	Treated	N	14	Yes	TRUE	0.49	0.98	0.25	0.23	FALSE	22.7	6.34	1	TRUE	121-039_2009.8274	North America	TRUE	2009 summer	2009
116	121-040	PH1N1	Not Mutated	USA	121	M	4	2009-10-30	Year Two	Untreated	N	12	No	TRUE	0.3	0.45	0.28	0.26	NA	25.7	5.46	1	TRUE	121-040_2009.8274	North America	TRUE	2009 summer	2009
117	121-041	PH1N1	Not Mutated	USA	121	F	5	2009-11-02	Year Two	Treated	N	14	No	TRUE	0.38	0.54	0.31	0.31	FALSE	31.97	3.61	0	TRUE	121-041_2009.8356	North America	TRUE	2010 winter	2009
118	121-042	PH1N1	Not Mutated	USA	121	M	12	2009-11-02	Year Two	Treated	N	14	Yes	FALSE	0.4	0.54	0.28	0.31	FALSE	26.09	5.34	2	TRUE	121-042_2009.8356	North America	TRUE	2010 winter	2009
119	121-043	PH1N1	Not Mutated	USA	121	M	14	2009-11-02	Year Two	Treated	N	14	No	FALSE	0.32	0.54	0.31	0.31	FALSE	24.94	5.68	1	TRUE	121-043_2009.8356	North America	TRUE	2010 winter	2009
120	121-046	PH1N1	Not Mutated	USA	121	F	9	2009-11-02	Year Two	Treated	N	18	No	FALSE	0.38	0.54	0.31	0.31	FALSE	24.18	5.91	2	TRUE	121-046_2009.8356	North America	TRUE	2010 winter	2009
121	121-047	PH1N1	Not Mutated	USA	121	M	12	2009-11-02	Year Two	Treated	N	14	No	TRUE	0.38	0.54	0.37	0.31	FALSE	22.86	6.29	1	TRUE	121-047_2009.8356	North America	TRUE	2010 winter	2009
122	121-048	PH1N1	Not Mutated	USA	121	M	15	2009-11-03	Year Two	Treated	N	12	Yes	TRUE	0.32	0.54	0.4	0.31	FALSE	20.6	6.96	1	TRUE	121-048_2009.8384	North America	TRUE	2010 winter	2009
123	121-049	PH1N1	Not Mutated	USA	121	M	15	2009-11-04	Year Two	Treated	N	12	Yes	FALSE	0.36	0.54	0.39	0.31	FALSE	23.68	6.05	1	TRUE	121-049_2009.8411	North America	TRUE	2010 winter	2009
124	121-050	PH1N1	Not Mutated	USA	121	M	14	2009-11-09	Year Two	Untreated	N	12	No	FALSE	0.46	0.54	0.35	0.31	NA	25.55	5.5	2	TRUE	121-050_2009.8548	North America	TRUE	2010 winter	2009
125	121-051	PH1N1	Not Mutated	USA	121	M	10	2009-11-09	Year Two	Treated	N	10	Yes	FALSE	0.35	0.52	0.11	0.22	FALSE	24.68	5.76	2	TRUE	121-051_2009.8548	North America	TRUE	2010 winter	2009
126	121-054	PH1N1	Not Mutated	USA	121	F	26	2009-11-11	Year Two	Untreated	N	14	No	FALSE	0.33	0.52	0.18	0.22	NA	24.45	5.83	2	TRUE	121-054_2009.8603	North America	TRUE	2010 winter	2009
127	121-055	PH1N1	Not Mutated	USA	121	M	10	2009-11-13	Year Two	Treated	N	8	No	FALSE	0.33	0.48	0.33	0.28	FALSE	20.94	6.86	1	TRUE	121-055_2009.8658	North America	TRUE	2010 winter	2009
128	121-056	PH1N1	Not Mutated	USA	121	F	13	2009-11-13	Year Two	Untreated	N	15	No	FALSE	0.35	0.52	0.12	0.22	NA	23.35	6.15	2	TRUE	121-056_2009.8658	North America	TRUE	2010 winter	2009
129	121-057	PH1N1	Not Mutated	USA	121	M	11	2009-11-14	Year Two	Treated	N	13	Yes	TRUE	0.39	0.52	0.12	0.22	FALSE	21.81	6.6	1	TRUE	121-057_2009.8685	North America	TRUE	2010 winter	2009
130	121-059	PH1N1	Not Mutated	USA	121	M	9	2009-12-14	Year Two	Treated	N	5	Yes	TRUE	0.24	0.34	0.19	0.16	FALSE	23.7	6.05	0	TRUE	121-059_2009.9507	North America	TRUE	2010 winter	2009
131	121-060	PH1N1	Not Mutated	USA	121	M	1	2009-12-18	Year Two	Treated	N	17	Yes	TRUE	0.24	0.34	0.19	0.16	FALSE	26.77	5.14	1	TRUE	121-060_2009.9616	North America	TRUE	2010 winter	2009
132	121-061	PH1N1	Not Mutated	USA	121	M	6	2010-01-05	Year Two	Treated	N	11	No	FALSE	0.25	0.34	0.17	0.16	FALSE	25.06	5.65	1	TRUE	121-061_2010.011	North America	TRUE	2010 winter	2009
133	121-062	PH1N1	Not Mutated	USA	121	F	8	2010-03-08	Year Two	Treated	N	9	No	FALSE	0.35	0.37	0.17	0.19	FALSE	22.74	6.33	1	TRUE	121-062_2010.1808	North America	TRUE	2010 winter	2009
134	121-064	H3N2	Not Mutated	USA	121	M	4	2010-11-05	Year Three	Treated	N	13	No	TRUE	0.35	0.5	0.36	0.37	FALSE	20.94	6.86	0	TRUE	121-064_2010.8438	North America	TRUE	2011 winter	2010
135	121-065	H3N2	Not Mutated	USA	121	F	4	2010-11-08	Year Three	Treated	N	12	No	TRUE	0.23	0.5	0.41	0.37	FALSE	21.64	6.65	0	TRUE	121-065_2010.8521	North America	TRUE	2011 winter	2010
136	121-066	H3N2	Not Mutated	USA	121	F	14	2010-11-10	Year Three	Treated	N	13	Yes	FALSE	0.1	0.27	0.13	0.16	FALSE	22.53	6.39	1	TRUE	121-066_2010.8575	North America	TRUE	2011 winter	2010
137	121-067	H3N2	Not Mutated	USA	121	M	3	2010-11-13	Year Three	Treated	N	13	Yes	TRUE	0.32	0.5	0.4	0.37	FALSE	18.65	7.54	1	TRUE	121-067_2010.8658	North America	TRUE	2011 winter	2010
138	121-068	H3N2	Not Mutated	USA	121	F	9	2010-11-15	Year Three	Treated	N	8	No	FALSE	0.34	0.5	0.34	0.37	FALSE	20.68	6.94	2	TRUE	121-068_2010.8712	North America	TRUE	2011 winter	2010
139	121-069	H3N2	Not Mutated	USA	121	F	3	2010-11-15	Year Three	Treated	N	9	No	FALSE	NA	NA	NA	NA	FALSE	26.46	5.23	1	FALSE	NA	NA	NA	NA	NA
140	121-070	H3N2	Not Mutated	USA	121	F	12	2010-11-15	Year Three	Treated	N	13	No	FALSE	0.32	0.47	0.53	0.33	FALSE	23.83	6.01	2	TRUE	121-070_2010.8712	North America	TRUE	2011 winter	2010
141	121-071	H3N2	Not Mutated	USA	121	M	11	2010-11-15	Year Three	Treated	N	12	Yes	FALSE	0.08	0.27	0.11	0.16	FALSE	21.77	6.62	0	TRUE	121-071_2010.8712	North America	TRUE	2011 winter	2010
142	121-072	H3N2	Not Mutated	USA	121	M	5	2010-11-15	Year Three	Treated	N	12	No	TRUE	0.08	0.27	0.16	0.16	FALSE	18.04	7.72	0	TRUE	121-072_2010.8712	North America	TRUE	2011 winter	2010
143	121-073	H3N2	Not Mutated	USA	121	M	10	2010-11-17	Year Three	Treated	N	11	No	FALSE	0.08	0.27	0.1	0.16	FALSE	23.95	5.97	1	TRUE	121-073_2010.8767	North America	TRUE	2011 winter	2010
144	121-075	H3N2	Not Mutated	USA	121	F	7	2010-11-18	Year Three	Treated	N	13	No	FALSE	0.1	0.27	0.12	0.16	FALSE	17.59	7.85	1	TRUE	121-075_2010.8795	North America	TRUE	2011 winter	2010
145	121-076	H3N2	Not Mutated	USA	121	M	8	2010-11-22	Year Three	Treated	N	6	No	FALSE	0.09	0.27	0.08	0.16	FALSE	22.92	6.28	1	TRUE	121-076_2010.8904	North America	TRUE	2011 winter	2010
146	121-077	H3N2	Not Mutated	USA	121	M	5	2010-11-22	Year Three	Treated	N	12	No	TRUE	0.08	0.27	0.07	0.16	FALSE	17.34	7.92	1	TRUE	121-077_2010.8904	North America	TRUE	2011 winter	2010
147	121-078	H3N2	Not Mutated	USA	121	M	1	2010-11-22	Year Three	Treated	N	9	No	FALSE	0.12	0.27	0.07	0.16	FALSE	20.79	6.91	1	TRUE	121-078_2010.8904	North America	TRUE	2011 winter	2010
148	121-079	H3N2	Not Mutated	USA	121	F	8	2010-11-22	Year Three	Treated	N	16	No	TRUE	0.09	0.27	0.07	0.16	FALSE	20.78	6.91	1	TRUE	121-079_2010.8904	North America	TRUE	2011 winter	2010
149	121-080	H3N2	Not Mutated	USA	121	M	14	2010-11-23	Year Three	Untreated	N	7	No	FALSE	0.03	0.27	0.08	0.16	NA	20.84	6.89	2	TRUE	121-080_2010.8932	North America	TRUE	2011 winter	2010
150	121-081	H3N2	Not Mutated	USA	121	M	2	2010-11-23	Year Three	Treated	N	10	Yes	FALSE	0.05	0.27	0.08	0.16	FALSE	23.75	6.03	1	TRUE	121-081_2010.8932	North America	TRUE	2011 winter	2010
151	121-082	H3N2	Not Mutated	USA	121	F	10	2010-11-29	Year Three	Treated	N	9	No	FALSE	0.11	0.14	0.14	0.14	FALSE	21.53	6.69	0	TRUE	121-082_2010.9096	North America	TRUE	2011 winter	2010
152	121-083	H3N2	Not Mutated	USA	121	M	9	2010-11-29	Year Three	Treated	N	11	No	FALSE	0.13	0.14	0.13	0.14	FALSE	19.73	7.22	1	TRUE	121-083_2010.9096	North America	TRUE	2011 winter	2010
153	121-084	H3N2	Not Mutated	USA	121	M	13	2010-11-30	Year Three	Treated	N	16	No	FALSE	NA	NA	NA	NA	FALSE	33.9	3.04	0	FALSE	NA	NA	NA	NA	NA
154	121-085	H3N2	Not Mutated	USA	121	F	8	2010-12-01	Year Three	Treated	N	8	Yes	TRUE	0.22	0.31	0.4	0.18	FALSE	21.57	6.68	1	TRUE	121-085_2010.9151	North America	TRUE	2011 winter	2010
155	121-086	H3N2	Not Mutated	USA	121	F	1	2010-12-04	Year Three	Treated	N	9	No	TRUE	0.19	0.31	0.41	0.18	FALSE	17.91	7.76	1	TRUE	121-086_2010.9233	North America	TRUE	2011 winter	2010
156	121-087	H3N2	Not Mutated	USA	121	F	9	2010-12-06	Year Three	Treated	N	9	No	FALSE	0.37	0.81	0.31	0.17	FALSE	20.35	7.04	1	TRUE	121-087_2010.9288	North America	TRUE	2011 winter	2010
157	121-088	H3N2	Not Mutated	USA	121	F	9	2010-12-06	Year Three	Treated	N	14	No	TRUE	0.25	0.31	0.42	0.18	FALSE	22.49	6.4	1	TRUE	121-088_2010.9288	North America	TRUE	2011 winter	2010
158	121-089	H3N2	Not Mutated	USA	121	F	1	2010-12-07	Year Three	Treated	N	11	No	FALSE	0.28	0.81	0.22	0.17	FALSE	20.33	7.04	1	TRUE	121-089_2010.9315	North America	TRUE	2011 winter	2010
159	121-090	H3N2	Not Mutated	USA	121	M	13	2010-12-08	Year Three	Treated	N	16	Yes	FALSE	0.24	0.81	0.27	0.17	FALSE	19.41	7.31	2	TRUE	121-090_2010.9342	North America	TRUE	2011 winter	2010
160	121-093	H3N2	Not Mutated	USA	121	M	2	2010-12-10	Year Three	Treated	N	6	No	FALSE	0.28	0.81	0.27	0.17	FALSE	24.27	5.88	2	TRUE	121-093_2010.9397	North America	TRUE	2011 winter	2010
161	121-094	BVictoria	Not Mutated	USA	121	M	13	2010-12-11	Year Three	Treated	N	13	No	FALSE	5.66	7.69	1.78	0.77	FALSE	22.67	6.66	0	TRUE	121-094_2010.9425	North America	TRUE	2011 winter	2010
162	121-095	H3N2	Not Mutated	USA	121	M	9	2010-12-11	Year Three	Treated	N	13	No	FALSE	0.27	0.81	0.25	0.17	FALSE	19.89	7.17	0	TRUE	121-095_2010.9425	North America	TRUE	2011 winter	2010
163	121-096	H3N2	Not Mutated	USA	121	M	2	2010-12-13	Year Three	Treated	N	9	No	TRUE	0.08	0.34	0.21	0.21	FALSE	23.48	6.11	1	TRUE	121-096_2010.9479	North America	TRUE	2011 winter	2010
164	121-097	BVictoria	Not Mutated	USA	121	F	13	2010-12-18	Year Three	Treated	N	12	Yes	FALSE	4.96	0.38	2	1.47	FALSE	25.7	5.76	1	TRUE	121-097_2010.9616	North America	TRUE	2011 winter	2010
165	121-098	InfB	Not Mutated	USA	121	M	17	2010-12-16	Year Three	Untreated	N	13	Yes	FALSE	NA	NA	NA	NA	NA	35.36	2.89	1	FALSE	NA	NA	NA	NA	NA
166	121-099	BVictoria	Not Mutated	USA	121	M	12	2010-12-21	Year Three	Treated	N	16	No	TRUE	3.54	0.38	1.23	1.47	FALSE	20.95	7.17	1	TRUE	121-099_2010.9699	North America	TRUE	2011 winter	2010
167	121-100	BVictoria	Not Mutated	USA	121	M	8	2010-12-21	Year Three	Treated	N	17	No	TRUE	5.03	2.89	2.03	1.94	FALSE	22.27	6.77	1	TRUE	121-100_2010.9699	North America	TRUE	2011 winter	2010
168	121-101	H3N2	Not Mutated	USA	121	F	19	2010-12-22	Year Three	Untreated	N	14	No	FALSE	0.18	0.34	0.48	0.21	NA	25.56	5.5	1	TRUE	121-101_2010.9726	North America	TRUE	2011 winter	2010
169	121-102	PH1N1	Not Mutated	USA	121	M	4	2010-12-23	Year Three	Treated	N	14	No	FALSE	0.63	0.34	0.18	0.21	FALSE	30.53	4.03	2	TRUE	121-102_2010.9753	North America	TRUE	2011 winter	2010
170	121-103	BVictoria	Not Mutated	USA	121	M	11	2011-01-03	Year Three	Treated	N	17	No	FALSE	7.11	2.79	5.13	3.04	FALSE	26.55	5.5	1	TRUE	121-103_2011.0055	North America	TRUE	2011 winter	2010
171	121-104	PH1N1	Not Mutated	USA	121	M	3	2011-01-05	Year Three	Treated	N	13	No	TRUE	0.72	0.17	0.67	0.06	FALSE	25.7	5.46	1	TRUE	121-104_2011.011	North America	TRUE	2011 winter	2010
172	121-105	H3N2	Not Mutated	USA	121	F	13	2011-01-07	Year Three	Treated	N	12	No	FALSE	0.04	0.17	0.03	0.06	FALSE	18.44	7.6	1	TRUE	121-105_2011.0164	North America	TRUE	2011 winter	2010
173	121-107	BVictoria	Not Mutated	USA	121	F	4	2011-01-07	Year Three	Treated	N	15	No	TRUE	12.7	5.94	1.32	0.14	FALSE	24.49	6.12	2	TRUE	121-107_2011.0164	North America	TRUE	2011 winter	2010
174	121-110	PH1N1	Not Mutated	USA	121	F	46	2011-01-10	Year Three	Treated	N	16	No	FALSE	0.27	0.17	0.27	0.06	FALSE	20.89	6.88	1	TRUE	121-110_2011.0247	North America	TRUE	2011 winter	2010
175	121-111	PH1N1	Not Mutated	USA	121	F	9	2011-01-10	Year Three	Treated	N	12	Yes	FALSE	0.65	0.17	0.41	0.06	FALSE	27.41	4.95	2	TRUE	121-111_2011.0247	North America	TRUE	2011 winter	2010
176	121-115	PH1N1	Not Mutated	USA	121	M	15	2011-01-12	Year Three	Treated	N	19	Yes	FALSE	0.26	0.36	0.18	0.18	FALSE	23.58	6.08	2	TRUE	121-115_2011.0301	North America	TRUE	2011 winter	2010
177	121-116	BVictoria	Not Mutated	USA	121	F	13	2011-01-12	Year Three	Treated	N	17	No	TRUE	3.53	4.15	2.03	2.59	FALSE	25.07	5.94	1	TRUE	121-116_2011.0301	North America	TRUE	2011 winter	2010
178	121-117	BVictoria	Not Mutated	USA	121	F	3	2011-01-13	Year Three	Treated	N	10	No	TRUE	4.15	4.15	1.67	2.59	FALSE	24.18	6.21	2	TRUE	121-117_2011.0329	North America	TRUE	2011 winter	2010
179	121-118	H3N2	Not Mutated	USA	121	F	13	2011-01-13	Year Three	Treated	N	20	No	FALSE	0.16	0.36	0.31	0.18	FALSE	22.22	6.48	1	TRUE	121-118_2011.0329	North America	TRUE	2011 winter	2010
180	121-119	InfB	Not Mutated	USA	121	F	9	2011-01-13	Year Three	Untreated	N	9	No	FALSE	NA	NA	NA	NA	NA	34.72	3.08	1	FALSE	NA	NA	NA	NA	NA
181	121-120	H3N2	Not Mutated	USA	121	F	13	2011-01-14	Year Three	Treated	N	4	Yes	FALSE	0.18	0.36	0.35	0.18	FALSE	21.33	6.75	1	TRUE	121-120_2011.0356	North America	TRUE	2011 winter	2010
182	121-121	H3N2	Not Mutated	USA	121	F	3	2011-01-14	Year Three	Treated	N	15	No	FALSE	0.19	0.36	0.29	0.18	FALSE	30.43	4.06	2	TRUE	121-121_2011.0356	North America	TRUE	2011 winter	2010
183	121-122	H3N2	Not Mutated	USA	121	F	12	2011-01-14	Year Three	Treated	N	14	No	TRUE	0.2	0.42	0.33	0.16	FALSE	24.86	5.71	1	TRUE	121-122_2011.0356	North America	TRUE	2011 winter	2010
184	121-123	PH1N1	Not Mutated	USA	121	M	21	2011-01-14	Year Three	Treated	N	15	Yes	FALSE	0.41	0.42	0.5	0.16	FALSE	19.41	7.31	1	TRUE	121-123_2011.0356	North America	TRUE	2011 winter	2010
185	121-124	BVictoria	Not Mutated	USA	121	F	7	2011-01-14	Year Three	Treated	N	8	No	TRUE	2.58	2.66	0.97	1.3	FALSE	28.48	4.93	1	TRUE	121-124_2011.0356	North America	TRUE	2011 winter	2010
186	121-127	BVictoria	Not Mutated	USA	121	M	2	2011-01-18	Year Three	Treated	N	14	No	FALSE	1.93	1.2	0.68	0.21	FALSE	22.06	6.84	0	TRUE	121-127_2011.0466	North America	TRUE	2011 winter	2010
187	121-128	BVictoria	Not Mutated	USA	121	F	8	2011-01-18	Year Three	Treated	N	13	No	TRUE	3.45	1.2	0.88	0.21	FALSE	24.9	5.99	2	TRUE	121-128_2011.0466	North America	TRUE	2011 winter	2010
188	121-129	PH1N1	Not Mutated	USA	121	F	8	2011-01-18	Year Three	Treated	N	10	No	TRUE	0.36	0.44	0.3	0.28	FALSE	22.19	6.49	0	TRUE	121-129_2011.0466	North America	TRUE	2011 winter	2010
189	121-131	H3N2	Not Mutated	USA	121	F	12	2011-01-19	Year Three	Treated	N	9	No	TRUE	0.23	0.44	0.41	0.28	FALSE	20.82	6.9	0	TRUE	121-131_2011.0493	North America	TRUE	2011 winter	2010
190	121-134	BVictoria	Not Mutated	USA	121	F	8	2011-01-21	Year Three	Treated	N	9	No	TRUE	2.71	1.2	0.74	0.21	FALSE	26.37	5.56	1	TRUE	121-134_2011.0548	North America	TRUE	2011 winter	2010
191	121-136	PH1N1	Not Mutated	USA	121	F	1	2011-01-22	Year Three	Treated	N	7	Yes	TRUE	0.44	0.44	0.24	0.28	FALSE	22.88	6.29	2	TRUE	121-136_2011.0575	North America	TRUE	2011 winter	2010
192	121-137	BVictoria	Not Mutated	USA	121	M	3	2011-01-24	Year Three	Treated	N	13	No	FALSE	3.17	1.2	0.74	0.21	FALSE	23.48	6.42	1	TRUE	121-137_2011.063	North America	TRUE	2011 winter	2010
193	121-138	BVictoria	Not Mutated	USA	121	M	11	2011-01-24	Year Three	Treated	N	17	No	FALSE	7.27	1.2	2.29	0.21	FALSE	29.15	4.73	2	TRUE	121-138_2011.063	North America	TRUE	2011 winter	2010
194	121-139	BVictoria	Not Mutated	USA	121	M	5	2011-01-24	Year Three	Treated	N	14	No	TRUE	5.59	1.2	1.77	0.21	FALSE	26.92	5.39	1	TRUE	121-139_2011.063	North America	TRUE	2011 winter	2010
195	121-145	BVictoria	Not Mutated	USA	121	M	8	2011-01-26	Year Three	Treated	N	11	No	FALSE	3.82	2.5	2.38	2.91	FALSE	26.01	5.66	2	TRUE	121-145_2011.0685	North America	TRUE	2011 winter	2010
196	121-146	H3N2	Not Mutated	USA	121	F	54	2011-01-27	Year Three	Treated	N	18	Yes	TRUE	0.23	0.43	0.26	0.17	FALSE	19.47	7.29	2	TRUE	121-146_2011.0712	North America	TRUE	2011 winter	2010
197	121-147	PH1N1	Not Mutated	USA	121	F	16	2011-01-27	Year Three	Treated	N	12	No	FALSE	0.27	0.69	0.17	0.14	FALSE	23.32	6.16	1	TRUE	121-147_2011.0712	North America	TRUE	2011 winter	2010
198	121-148	PH1N1	Not Mutated	USA	121	M	16	2011-01-27	Year Three	Treated	N	15	No	TRUE	0.31	0.69	0.4	0.14	FALSE	28.73	4.56	0	TRUE	121-148_2011.0712	North America	TRUE	2011 winter	2010
199	121-149	BVictoria	Not Mutated	USA	121	M	11	2011-01-28	Year Three	Treated	N	10	No	FALSE	4.85	3.05	2.3	2.91	FALSE	23.43	6.43	1	TRUE	121-149_2011.074	North America	TRUE	2011 winter	2010
200	121-151	PH1N1	Not Mutated	USA	121	F	16	2011-01-28	Year Three	Treated	N	14	No	FALSE	0.48	0.3	0.57	0.14	FALSE	30.9	3.92	1	TRUE	121-151_2011.074	North America	TRUE	2011 winter	2010
201	121-154	PH1N1	Not Mutated	USA	121	F	3	2011-01-28	Year Three	Treated	N	21	No	TRUE	0.34	0.27	0.33	0.24	FALSE	21.36	6.74	0	TRUE	121-154_2011.074	North America	TRUE	2011 winter	2010
202	121-155	BVictoria	Not Mutated	USA	121	M	7	2011-01-28	Year Three	Treated	N	14	Yes	FALSE	3.98	3.05	2.77	2.91	FALSE	25.64	5.77	0	TRUE	121-155_2011.074	North America	TRUE	2011 winter	2010
203	121-156	InfB	Not Mutated	USA	121	F	8	2011-01-28	Year Three	Treated	N	20	No	FALSE	NA	NA	NA	NA	FALSE	33.54	3.43	1	FALSE	NA	NA	NA	NA	NA
204	121-157	BVictoria	Not Mutated	USA	121	M	12	2011-01-29	Year Three	Treated	N	12	No	TRUE	3.18	3.05	3.49	2.91	FALSE	20.21	7.39	2	TRUE	121-157_2011.0767	North America	TRUE	2011 winter	2010
205	121-158	PH1N1	Not Mutated	USA	121	M	14	2011-01-31	Year Three	Treated	N	9	No	FALSE	0.24	0.33	0.3	0.24	FALSE	29.68	4.28	1	TRUE	121-158_2011.0822	North America	TRUE	2011 winter	2010
206	121-159	H3N2	Not Mutated	USA	121	M	12	2011-01-31	Year Three	Treated	N	13	No	FALSE	0.11	0.3	0.21	0.14	FALSE	19.31	7.34	2	TRUE	121-159_2011.0822	North America	TRUE	2011 winter	2010
207	121-161	PH1N1	Not Mutated	USA	121	F	16	2011-02-01	Year Three	Treated	N	12	No	FALSE	0.66	0.3	0.41	0.14	FALSE	25.67	5.47	2	TRUE	121-161_2011.0849	North America	TRUE	2011 winter	2010
208	121-162	PH1N1	Not Mutated	USA	121	M	5	2011-02-01	Year Three	Treated	N	12	No	FALSE	0.28	0.53	0.23	0.27	FALSE	24.89	5.7	1	TRUE	121-162_2011.0849	North America	TRUE	2011 winter	2010
209	121-163	H3N2	Not Mutated	USA	121	M	5	2011-02-01	Year Three	Treated	N	8	No	FALSE	0.26	0.34	0.11	0.26	FALSE	28.78	4.55	1	TRUE	121-163_2011.0849	North America	TRUE	2011 winter	2010
210	121-164	PH1N1	Not Mutated	USA	121	M	15	2011-02-02	Year Three	Untreated	N	14	No	FALSE	0.28	0.53	0.33	0.27	NA	26.65	5.18	1	TRUE	121-164_2011.0877	North America	TRUE	2011 winter	2010
211	121-166	BVictoria	Not Mutated	USA	121	F	5	2011-02-02	Year Three	Treated	N	14	Yes	FALSE	5.05	3.22	1.37	1.68	FALSE	23.19	6.5	2	TRUE	121-166_2011.0877	North America	TRUE	2011 winter	2010
212	121-167	H3N2	Mutated	USA	121	F	2	2011-02-02	Year Three	Treated	N	5	Yes	FALSE	0.21	0.53	0.31	0.27	FALSE	17.81	7.78	0	TRUE	121-167_2011.0877	North America	TRUE	2011 winter	2010
213	121-168	BVictoria	Not Mutated	USA	121	M	1	2011-02-03	Year Three	Treated	N	16	Yes	TRUE	5.25	3.22	1.4	1.68	FALSE	23.59	6.38	0	TRUE	121-168_2011.0904	North America	TRUE	2011 winter	2010
214	121-169	PH1N1	Not Mutated	USA	121	F	22	2011-02-03	Year Three	Treated	N	15	No	FALSE	0.37	0.53	0.28	0.27	FALSE	24.16	5.91	1	TRUE	121-169_2011.0904	North America	TRUE	2011 winter	2010
215	121-170	BVictoria	Not Mutated	USA	121	F	15	2011-02-03	Year Three	Treated	N	10	No	FALSE	3.8	3.22	1.13	1.68	FALSE	22.14	6.81	1	TRUE	121-170_2011.0904	North America	TRUE	2011 winter	2010
216	121-171	BVictoria	Not Mutated	USA	121	F	5	2011-02-04	Year Three	Treated	N	14	No	TRUE	4.19	3.22	1.25	1.68	FALSE	24.65	6.07	1	TRUE	121-171_2011.0932	North America	TRUE	2011 winter	2010
217	121-172	BVictoria	Not Mutated	USA	121	F	12	2011-02-05	Year Three	Treated	N	19	No	FALSE	4.43	3.22	1.61	1.68	FALSE	24.18	6.21	1	TRUE	121-172_2011.0959	North America	TRUE	2011 winter	2010
218	121-174	BVictoria	Not Mutated	USA	121	M	9	2011-02-07	Year Three	Treated	N	21	No	FALSE	5.18	3.69	1.09	1.33	FALSE	23.94	6.28	1	TRUE	121-174_2011.1014	North America	TRUE	2011 winter	2010
219	121-176	H3N2	Not Mutated	USA	121	M	8	2011-02-07	Year Three	Treated	N	15	No	FALSE	0.26	0.36	0.3	0.07	FALSE	20.7	6.93	1	TRUE	121-176_2011.1014	North America	TRUE	2011 winter	2010
220	121-177	H3N2	Not Mutated	USA	121	F	9	2011-02-07	Year Three	Untreated	N	12	No	TRUE	0.16	0.36	0.32	0.07	NA	21.54	6.68	1	TRUE	121-177_2011.1014	North America	TRUE	2011 winter	2010
221	121-178	PH1N1	Not Mutated	USA	121	M	24	2011-02-08	Year Three	Treated	N	16	No	TRUE	0.26	0.36	0.14	0.07	FALSE	21.73	6.63	1	TRUE	121-178_2011.1041	North America	TRUE	2011 winter	2010
222	121-179	PH1N1	Not Mutated	USA	121	M	5	2011-02-08	Year Three	Treated	N	10	No	FALSE	0.52	0.36	0.3	0.07	FALSE	20.98	6.85	2	TRUE	121-179_2011.1041	North America	TRUE	2011 winter	2010
223	121-180	BVictoria	Not Mutated	USA	121	F	27	2011-02-08	Year Three	Treated	N	16	No	FALSE	7.41	3.92	3	2.92	FALSE	25.47	5.82	1	TRUE	121-180_2011.1041	North America	TRUE	2011 winter	2010
224	121-182	H3N2	Not Mutated	USA	121	F	1	2011-02-09	Year Three	Treated	N	8	Yes	FALSE	0.15	0.36	0.04	0.07	FALSE	18.75	7.51	1	TRUE	121-182_2011.1068	North America	TRUE	2011 winter	2010
225	121-185	PH1N1	Mutated	USA	121	F	4	2011-02-10	Year Three	Treated	N	6	No	TRUE	0.53	0.64	0.2	0.18	FALSE	21.68	6.64	2	TRUE	121-185_2011.1096	North America	TRUE	2011 winter	2010
226	121-188	H3N2	Not Mutated	USA	121	M	16	2011-02-10	Year Three	Untreated	N	16	No	FALSE	0.25	0.64	0.27	0.18	NA	23.91	5.99	2	TRUE	121-188_2011.1096	North America	TRUE	2011 winter	2010
227	121-191	H3N2	Not Mutated	USA	121	M	5	2011-02-11	Year Three	Treated	N	10	No	TRUE	0.34	0.64	0.27	0.18	FALSE	21.57	6.68	1	TRUE	121-191_2011.1123	North America	TRUE	2011 winter	2010
228	121-193	PH1N1	Not Mutated	USA	121	F	7	2011-02-11	Year Three	Treated	N	11	No	FALSE	NA	NA	NA	NA	FALSE	36.34	2.32	1	FALSE	NA	NA	NA	NA	NA
229	121-195	PH1N1	Not Mutated	USA	121	M	51	2011-02-14	Year Three	Treated	N	16	No	TRUE	0.69	0.64	0.34	0.21	FALSE	21.82	6.6	2	TRUE	121-195_2011.1205	North America	TRUE	2011 winter	2010
230	121-197	PH1N1	Not Mutated	USA	121	M	19	2011-02-14	Year Three	Treated	N	10	No	FALSE	0.39	0.64	0.22	0.18	FALSE	20.83	6.89	1	TRUE	121-197_2011.1205	North America	TRUE	2011 winter	2010
231	121-198	H3N2	Not Mutated	USA	121	F	55	2011-02-15	Year Three	Treated	N	14	No	FALSE	0.15	0.2	0.34	0.1	FALSE	19.63	7.25	1	TRUE	121-198_2011.1233	North America	TRUE	2011 winter	2010
232	121-199	PH1N1	Mutated	USA	121	M	1	2011-02-15	Year Three	Treated	N	12	No	FALSE	0.21	0.2	0.53	0.1	FALSE	24.58	5.79	2	TRUE	121-199_2011.1233	North America	TRUE	2011 winter	2010
233	121-201	PH1N1	Not Mutated	USA	121	M	7	2011-02-16	Year Three	Treated	N	13	No	FALSE	0.27	0.2	0.6	0.1	FALSE	30.63	4	1	TRUE	121-201_2011.126	North America	TRUE	2011 winter	2010
234	121-202	BVictoria	Not Mutated	USA	121	F	5	2011-02-16	Year Three	Treated	N	12	No	TRUE	4.08	3.05	1.58	2.84	FALSE	28.73	4.86	2	TRUE	121-202_2011.126	North America	TRUE	2011 winter	2010
235	121-203	PH1N1	Not Mutated	USA	121	F	11	2011-02-16	Year Three	Treated	N	17	Yes	FALSE	0.26	0.2	0.5	0.1	FALSE	24.63	5.77	0	TRUE	121-203_2011.126	North America	TRUE	2011 winter	2010
236	121-204	PH1N1	Not Mutated	USA	121	F	3	2011-02-17	Year Three	Treated	N	6	No	TRUE	0.23	0.2	0.6	0.1	FALSE	24.74	5.74	1	TRUE	121-204_2011.1288	North America	TRUE	2011 winter	2010
237	121-206	PH1N1	Not Mutated	USA	121	M	4	2011-02-17	Year Three	Treated	N	16	No	FALSE	0.24	0.2	0.6	0.1	FALSE	29.59	4.31	1	TRUE	121-206_2011.1288	North America	TRUE	2011 winter	2010
238	121-207	BVictoria	Not Mutated	USA	121	M	13	2011-02-18	Year Three	Treated	N	10	Yes	FALSE	6.05	3.05	1.87	2.84	FALSE	28.22	5.01	1	TRUE	121-207_2011.1315	North America	TRUE	2011 winter	2010
239	121-210	PH1N1	Mutated	USA	121	M	14	2011-02-18	Year Three	Treated	N	15	No	FALSE	0.23	0.2	0.37	0.1	FALSE	23.66	6.06	2	TRUE	121-210_2011.1315	North America	TRUE	2011 winter	2010
240	121-211	BVictoria	Not Mutated	USA	121	F	8	2011-02-19	Year Three	Treated	N	12	No	FALSE	4.88	3.05	1.82	2.84	FALSE	27.31	5.28	2	TRUE	121-211_2011.1342	North America	TRUE	2011 winter	2010
241	121-212	BYamagata	Not Mutated	USA	121	F	12	2011-02-21	Year Three	Treated	N	18	No	FALSE	5.54	3.05	3.22	2.84	FALSE	28.51	4.92	2	TRUE	121-212_2011.1397	North America	TRUE	2011 winter	2010
242	121-215	BYamagata	Not Mutated	USA	121	F	14	2011-02-22	Year Three	Treated	N	10	No	FALSE	5.58	2.19	3.29	0.48	FALSE	23.99	6.26	2	TRUE	121-215_2011.1425	North America	TRUE	2011 winter	2010
243	121-216	H3N2	Not Mutated	USA	121	M	13	2011-02-23	Year Three	Treated	N	9	No	FALSE	0.17	0.49	0.3	0.22	FALSE	28.39	4.66	2	TRUE	121-216_2011.1452	North America	TRUE	2011 winter	2010
244	121-217	PH1N1	Not Mutated	USA	121	M	11	2011-03-01	Year Three	Treated	N	5	No	FALSE	0.26	0.45	0.18	0.14	FALSE	22.65	6.36	1	TRUE	121-217_2011.1616	North America	TRUE	2011 winter	2010
245	121-222	BVictoria	Not Mutated	USA	121	M	18	2011-03-07	Year Three	Treated	N	9	No	FALSE	5.02	3.09	1.78	1.69	FALSE	26.48	5.53	1	TRUE	121-222_2011.1781	North America	TRUE	2011 winter	2010
246	121-223	BVictoria	Not Mutated	USA	121	F	15	2011-03-07	Year Three	Treated	N	11	No	FALSE	4.15	3.09	2.18	1.69	FALSE	23.31	6.47	2	TRUE	121-223_2011.1781	North America	TRUE	2011 winter	2010
247	121-224	BYamagata	Not Mutated	USA	121	F	4	2011-03-08	Year Three	Treated	N	11	No	FALSE	5.81	3.09	3.71	1.69	FALSE	29.32	4.68	1	TRUE	121-224_2011.1808	North America	TRUE	2011 winter	2010
248	121-225	PH1N1	Not Mutated	USA	121	M	3	2011-03-09	Year Three	Treated	N	16	No	TRUE	0.11	0.23	0.06	0.19	FALSE	25.25	5.59	0	TRUE	121-225_2011.1836	North America	TRUE	2011 winter	2010
249	121-227	PH1N1	Not Mutated	USA	121	F	28	2011-03-21	Year Three	Treated	N	15	No	FALSE	0.09	0.23	0.16	0.16	FALSE	30.76	3.96	2	TRUE	121-227_2011.2164	North America	TRUE	2011 winter	2010
250	121-228	BYamagata	Not Mutated	USA	121	M	5	2012-03-14	Year Four	Treated	N	11	No	TRUE	4.05	4.09	1.79	2.22	FALSE	24.77	6.03	2	TRUE	121-228_2012.2	North America	TRUE	2012 winter	2011
251	121-230	H3N2	Mutated	USA	121	F	4	2012-04-12	Year Five	Treated	N	9	No	TRUE	0.12	0.36	0.2	0.18	FALSE	25.79	5.43	1	TRUE	121-230_2012.2877	North America	TRUE	2012 winter	2011
252	121-231	BYamagata	Not Mutated	USA	121	M	12	2012-12-03	Year Five	Treated	N	12	No	FALSE	2.72	2.51	2.41	2.6	FALSE	22.7	6.65	1	TRUE	121-231_2012.9315	North America	TRUE	2013 winter	2012
253	121-232	H3N2	Not Mutated	USA	121	M	4	2012-12-03	Year Five	Treated	N	13	No	FALSE	0.16	0.3	0.44	0.19	FALSE	24.49	5.81	1	TRUE	121-232_2012.9315	North America	TRUE	2013 winter	2012
254	121-233	H3N2	Not Mutated	USA	121	M	6	2012-12-04	Year Five	Treated	N	13	No	FALSE	0.22	0.43	0.39	0.19	FALSE	31.75	3.67	2	TRUE	121-233_2012.9342	North America	TRUE	2013 winter	2012
255	121-234	H3N2	Not Mutated	USA	121	F	14	2012-12-05	Year Five	Treated	N	13	No	FALSE	0.2	0.3	0.36	0.19	FALSE	25.69	5.46	1	TRUE	121-234_2012.937	North America	TRUE	2013 winter	2012
256	121-235	H3N2	Not Mutated	USA	121	M	14	2012-12-05	Year Five	Treated	N	8	Yes	FALSE	0.17	0.3	0.27	0.19	FALSE	19.57	7.27	1	TRUE	121-235_2012.937	North America	TRUE	2013 winter	2012
257	121-236	H3N2	Not Mutated	USA	121	M	7	2012-12-05	Year Five	Treated	N	11	Yes	TRUE	0.19	0.3	0.31	0.19	FALSE	21.33	6.75	1	TRUE	121-236_2012.937	North America	TRUE	2013 winter	2012
258	121-237	H3N2	Not Mutated	USA	121	M	2	2012-12-07	Year Five	Treated	N	11	No	FALSE	0.19	0.3	0.37	0.19	FALSE	22.9	6.28	1	TRUE	121-237_2012.9425	North America	TRUE	2013 winter	2012
259	121-238	BYamagata	Not Mutated	USA	121	M	3	2012-12-08	Year Five	Treated	N	14	No	FALSE	2.81	2.51	2.1	2.6	FALSE	22.82	6.61	1	TRUE	121-238_2012.9452	North America	TRUE	2013 winter	2012
260	121-239	H3N2	Not Mutated	USA	121	M	9	2012-12-17	Year Five	Treated	N	10	No	FALSE	0.18	0.36	0.44	0.16	FALSE	27.45	4.94	2	TRUE	121-239_2012.9699	North America	TRUE	2013 winter	2012
261	121-240	H3N2	Not Mutated	USA	121	M	10	2012-12-19	Year Five	Treated	N	9	No	FALSE	0.2	0.41	0.25	0.13	FALSE	27.1	5.04	0	TRUE	121-240_2012.9753	North America	TRUE	2013 winter	2012
262	121-241	BYamagata	Not Mutated	USA	121	M	8	2012-12-20	Year Five	Treated	N	8	No	FALSE	6.41	3.02	3.7	2.76	FALSE	22.48	6.71	1	TRUE	121-241_2012.9781	North America	TRUE	2013 winter	2012
263	121-242	H3N2	Not Mutated	USA	121	F	9	2012-12-22	Year Five	Treated	N	11	No	FALSE	0.21	0.33	0.3	0.22	FALSE	26.41	5.25	1	TRUE	121-242_2012.9836	North America	TRUE	2013 winter	2012
264	121-243	H3N2	Not Mutated	USA	121	F	48	2012-12-22	Year Five	Untreated	N	12	No	TRUE	0.23	0.33	0.33	0.22	NA	26.31	5.28	2	TRUE	121-243_2012.9836	North America	TRUE	2013 winter	2012
265	121-244	H3N2	Not Mutated	USA	121	F	6	2012-12-24	Year Five	Treated	N	17	No	FALSE	0.79	0.33	0.58	0.22	FALSE	28.55	4.62	1	TRUE	121-244_2012.989	North America	TRUE	2013 winter	2012
266	121-245	H3N2	Not Mutated	USA	121	M	10	2012-12-26	Year Five	Treated	N	14	No	FALSE	0.12	0.33	0.37	0.22	FALSE	23.94	5.98	2	TRUE	121-245_2012.9945	North America	TRUE	2013 winter	2012
267	121-246	H3N2	Not Mutated	USA	121	F	42	2013-01-02	Year Five	Treated	N	11	No	FALSE	0.17	0.33	0.32	0.22	FALSE	29.64	4.29	2	TRUE	121-246_2013.0137	North America	TRUE	2013 winter	2012
268	121-247	BYamagata	Not Mutated	USA	121	M	62	2013-01-03	Year Five	Treated	N	9	No	FALSE	2.7	2.01	3.01	3.37	FALSE	24.49	6.12	1	TRUE	121-247_2013.0164	North America	TRUE	2013 winter	2012
269	121-248	H3N2	Not Mutated	USA	121	M	13	2013-01-03	Year Five	Treated	N	5	No	TRUE	0.22	0.47	0.83	0.34	FALSE	20.94	6.86	2	TRUE	121-248_2013.0164	North America	TRUE	2013 winter	2012
270	121-249	H3N2	Not Mutated	USA	121	F	10	2013-01-04	Year Five	Untreated	N	13	No	FALSE	0.19	0.47	0.74	0.29	NA	30.41	4.07	2	TRUE	121-249_2013.0192	North America	TRUE	2013 winter	2012
271	121-250	H3N2	Not Mutated	USA	121	M	58	2013-01-05	Year Five	Treated	N	13	Yes	FALSE	0.13	0.47	0.63	0.31	FALSE	18.46	7.59	1	TRUE	121-250_2013.0219	North America	TRUE	2013 winter	2012
272	121-251	H3N2	Not Mutated	USA	121	M	7	2013-01-07	Year Five	Treated	N	13	No	FALSE	0.33	0.43	0.65	0.3	FALSE	22.42	6.42	1	TRUE	121-251_2013.0274	North America	TRUE	2013 winter	2012
273	121-252	H3N2	Not Mutated	USA	121	F	13	2013-01-07	Year Five	Treated	N	16	No	TRUE	NA	NA	NA	NA	FALSE	32.8	3.36	2	FALSE	NA	NA	NA	NA	NA
274	121-253	H3N2	Not Mutated	USA	121	M	14	2013-01-07	Year Five	Treated	N	4	No	FALSE	0.28	0.43	0.61	0.3	FALSE	24.89	5.7	1	TRUE	121-253_2013.0274	North America	TRUE	2013 winter	2012
275	121-254	H3N2	Not Mutated	USA	121	M	3	2013-01-08	Year Five	Untreated	N	12	No	FALSE	0.28	0.47	0.51	0.3	NA	24.69	5.76	1	TRUE	121-254_2013.0301	North America	TRUE	2013 winter	2012
276	121-255	H3N2	Not Mutated	USA	121	F	15	2013-01-09	Year Five	Treated	N	12	Yes	TRUE	0.24	0.43	0.57	0.3	FALSE	30.27	4.11	1	TRUE	121-255_2013.0329	North America	TRUE	2013 winter	2012
277	121-256	H3N2	Not Mutated	USA	121	M	17	2013-01-09	Year Five	Treated	N	10	No	FALSE	0.26	0.44	0.69	0.38	FALSE	30.46	4.05	1	TRUE	121-256_2013.0329	North America	TRUE	2013 winter	2012
278	121-257	H3N2	Not Mutated	USA	121	M	2	2013-01-10	Year Five	Untreated	N	11	Yes	FALSE	0.24	0.44	0.6	0.32	NA	21.93	6.57	1	TRUE	121-257_2013.0356	North America	TRUE	2013 winter	2012
279	121-258	H3N2	Not Mutated	USA	121	M	16	2013-01-10	Year Five	Treated	N	7	No	FALSE	0.28	0.44	0.75	0.38	FALSE	25.6	5.49	1	TRUE	121-258_2013.0356	North America	TRUE	2013 winter	2012
280	121-259	H3N2	Not Mutated	USA	121	F	9	2013-01-11	Year Five	Treated	N	11	No	FALSE	0.28	0.34	0.73	0.34	FALSE	19.38	7.32	1	TRUE	121-259_2013.0384	North America	TRUE	2013 winter	2012
281	121-260	H3N2	Not Mutated	USA	121	M	10	2013-01-11	Year Five	Treated	N	16	No	FALSE	0.3	0.34	0.69	0.34	FALSE	18.79	7.5	2	TRUE	121-260_2013.0384	North America	TRUE	2013 winter	2012
282	121-261	H3N2	Not Mutated	USA	121	M	16	2013-01-11	Year Five	Treated	N	10	No	FALSE	0.37	0.34	0.72	0.34	FALSE	23.33	6.16	1	TRUE	121-261_2013.0384	North America	TRUE	2013 winter	2012
283	121-262	H3N2	Not Mutated	USA	121	F	1	2013-01-12	Year Five	Treated	N	5	Yes	TRUE	0.43	0.34	0.64	0.34	FALSE	16.86	8.06	0	TRUE	121-262_2013.0411	North America	TRUE	2013 winter	2012
284	121-263	H3N2	Not Mutated	USA	121	M	1	2013-01-14	Year Five	Treated	N	10	No	TRUE	0.3	0.48	0.47	0.25	FALSE	22.88	6.29	1	TRUE	121-263_2013.0466	North America	TRUE	2013 winter	2012
285	121-264	H3N2	Not Mutated	USA	121	F	9	2013-01-14	Year Five	Treated	N	12	No	FALSE	0.18	0.4	0.44	0.24	FALSE	27.51	4.92	2	TRUE	121-264_2013.0466	North America	TRUE	2013 winter	2012
286	121-265	BYamagata	Not Mutated	USA	121	M	8	2013-01-14	Year Five	Treated	N	17	No	FALSE	2.66	2.46	3.75	2.49	FALSE	20.45	7.31	1	TRUE	121-265_2013.0466	North America	TRUE	2013 winter	2012
287	121-266	H3N2	Not Mutated	USA	121	M	10	2013-01-14	Year Five	Treated	N	14	No	TRUE	0.22	0.4	0.48	0.24	FALSE	23.39	6.14	1	TRUE	121-266_2013.0466	North America	TRUE	2013 winter	2012
288	121-267	H3N2	Not Mutated	USA	121	M	13	2013-01-14	Year Five	Treated	N	13	No	FALSE	0.21	0.4	0.44	0.24	FALSE	22.41	6.43	1	TRUE	121-267_2013.0466	North America	TRUE	2013 winter	2012
289	121-268	H3N2	Not Mutated	USA	121	M	12	2013-01-14	Year Five	Treated	N	18	No	FALSE	0.16	0.4	0.63	0.24	FALSE	27.23	5.01	2	TRUE	121-268_2013.0466	North America	TRUE	2013 winter	2012
290	121-269	H3N2	Not Mutated	USA	121	F	17	2013-01-15	Year Five	Treated	N	13	No	FALSE	NA	NA	NA	NA	TRUE	32.68	3.4	2	FALSE	NA	NA	NA	NA	NA
291	121-270	H3N2	Mutated	USA	121	F	2	2013-01-15	Year Five	Treated	N	7	No	TRUE	1.32	0.47	1.54	0.29	FALSE	25.48	5.52	1	TRUE	121-270_2013.0493	North America	TRUE	2013 winter	2012
292	121-271	H3N2	Not Mutated	USA	121	F	12	2013-01-15	Year Five	Treated	N	11	Yes	FALSE	0.27	0.47	0.72	0.29	FALSE	16.97	8.03	1	TRUE	121-271_2013.0493	North America	TRUE	2013 winter	2012
293	121-272	H3N2	Not Mutated	USA	121	M	2	2013-01-15	Year Five	Treated	N	10	No	FALSE	0.24	0.47	0.69	0.29	FALSE	18.98	7.44	1	TRUE	121-272_2013.0493	North America	TRUE	2013 winter	2012
294	121-274	H3N2	Not Mutated	USA	121	M	18	2013-01-15	Year Five	Untreated	N	13	No	FALSE	0.21	0.47	0.44	0.24	NA	28.75	4.56	2	TRUE	121-274_2013.0493	North America	TRUE	2013 winter	2012
295	121-275	H3N2	Not Mutated	USA	121	F	20	2013-01-16	Year Five	Treated	N	13	No	TRUE	0.22	0.42	0.31	0.27	FALSE	25.56	5.5	1	TRUE	121-275_2013.0521	North America	TRUE	2013 winter	2012
296	121-276	H3N2	Not Mutated	USA	121	M	5	2013-01-16	Year Five	Untreated	N	10	No	FALSE	NA	NA	NA	NA	NA	34.01	3.01	2	FALSE	NA	NA	NA	NA	NA
297	121-277	H3N2	Not Mutated	USA	121	F	7	2013-01-17	Year Five	Treated	N	17	No	FALSE	0.28	0.42	0.75	0.27	FALSE	27.5	4.93	2	TRUE	121-277_2013.0548	North America	TRUE	2013 winter	2012
298	121-278	H3N2	Not Mutated	USA	121	M	12	2013-01-17	Year Five	Treated	N	9	Yes	FALSE	0.28	0.43	0.57	0.28	FALSE	20.89	6.88	2	TRUE	121-278_2013.0548	North America	TRUE	2013 winter	2012
299	121-279	H3N2	Not Mutated	USA	121	M	2	2013-01-18	Year Five	Treated	N	10	Yes	FALSE	0.31	0.43	0.67	0.31	FALSE	24.82	5.72	1	TRUE	121-279_2013.0575	North America	TRUE	2013 winter	2012
300	121-280	H3N2	Not Mutated	USA	121	F	8	2013-01-18	Year Five	Treated	N	17	Yes	TRUE	0.17	0.42	0.78	0.3	FALSE	27.47	4.94	0	TRUE	121-280_2013.0575	North America	TRUE	2013 winter	2012
301	121-281	H3N2	Not Mutated	USA	121	F	14	2013-01-22	Year Five	Untreated	N	10	No	FALSE	0.22	0.68	0.46	0.22	NA	29.6	4.31	1	TRUE	121-281_2013.0685	North America	TRUE	2013 winter	2012
302	121-282	H3N2	Not Mutated	USA	121	M	8	2013-01-22	Year Five	Rejected	N	7	No	TRUE	0.29	0.42	0.88	0.23	FALSE	21.28	6.76	1	TRUE	121-282_2013.0685	North America	TRUE	2013 winter	2012
303	121-284	BYamagata	Not Mutated	USA	121	M	6	2013-01-22	Year Five	Untreated	N	15	Yes	FALSE	3.58	2.56	2.77	3.07	NA	24.34	6.16	1	TRUE	121-284_2013.0685	North America	TRUE	2013 winter	2012
304	121-285	BYamagata	Not Mutated	USA	121	M	15	2013-01-23	Year Five	Treated	N	10	No	FALSE	3.21	2.56	2.55	3.07	FALSE	21.35	7.05	2	TRUE	121-285_2013.0712	North America	TRUE	2013 winter	2012
305	121-287	H3N2	Not Mutated	USA	121	M	2	2013-01-23	Year Five	Treated	N	10	Yes	TRUE	0.27	0.42	0.52	0.27	FALSE	20.6	6.96	1	TRUE	121-287_2013.0712	North America	TRUE	2013 winter	2012
306	121-288	H3N2	Not Mutated	USA	121	F	3	2013-01-24	Year Five	Untreated	N	11	Yes	FALSE	1	0.42	1.7	0.27	NA	24.44	5.83	0	TRUE	121-288_2013.074	North America	TRUE	2013 winter	2012
307	121-289	H3N2	Not Mutated	USA	121	M	2	2013-01-25	Year Five	Treated	N	7	No	TRUE	0.23	0.42	0.67	0.27	FALSE	26.06	5.35	1	TRUE	121-289_2013.0767	North America	TRUE	2013 winter	2012
308	121-290	H3N2	Not Mutated	USA	121	M	9	2013-01-28	Year Five	Treated	N	18	No	TRUE	0.92	0.42	1.36	0.24	FALSE	28.57	4.61	1	TRUE	121-290_2013.0849	North America	TRUE	2013 winter	2012
309	121-291	BYamagata	Not Mutated	USA	121	F	36	2013-01-28	Year Five	Treated	N	15	Yes	FALSE	4.12	3.1	4.26	0.69	FALSE	22.4	6.74	1	TRUE	121-291_2013.0849	North America	TRUE	2013 winter	2012
310	121-292	H3N2	Not Mutated	USA	121	F	50	2013-01-28	Year Five	Treated	N	8	Yes	FALSE	0.14	0.26	0.19	0.21	FALSE	27.37	4.96	1	TRUE	121-292_2013.0849	North America	TRUE	2013 winter	2012
311	121-293	BYamagata	Not Mutated	USA	121	F	7	2013-01-29	Year Five	Treated	N	14	No	TRUE	4.21	3.1	3.62	0.69	FALSE	22.66	6.66	1	TRUE	121-293_2013.0877	North America	TRUE	2013 winter	2012
312	121-294	BYamagata	Not Mutated	USA	121	M	7	2013-01-29	Year Five	Treated	N	7	No	FALSE	5.76	3.1	1.49	0.79	FALSE	23.84	6.31	1	TRUE	121-294_2013.0877	North America	TRUE	2013 winter	2012
313	121-295	H3N2	Not Mutated	USA	121	M	62	2013-01-29	Year Five	Treated	N	14	Yes	FALSE	0.19	0.26	0.31	0.21	FALSE	29.68	4.28	2	TRUE	121-295_2013.0877	North America	TRUE	2013 winter	2012
314	121-296	H3N2	Not Mutated	USA	121	M	6	2013-01-29	Year Five	Treated	N	16	No	FALSE	0.17	0.26	0.38	0.27	FALSE	30.59	4.01	2	TRUE	121-296_2013.0877	North America	TRUE	2013 winter	2012
315	121-297	BYamagata	Not Mutated	USA	121	M	11	2013-02-04	Year Five	Treated	N	11	No	FALSE	2.05	1.28	5.45	3.84	FALSE	26.79	5.43	1	TRUE	121-297_2013.1041	North America	TRUE	2013 winter	2012
316	121-298	BYamagata	Not Mutated	USA	121	M	8	2013-02-04	Year Five	Treated	N	17	No	FALSE	2.23	1.28	5.21	3.84	FALSE	22.04	6.84	2	TRUE	121-298_2013.1041	North America	TRUE	2013 winter	2012
317	121-299	BYamagata	Not Mutated	USA	121	F	14	2013-02-04	Year Five	Treated	N	6	No	TRUE	1.72	1.28	5.45	3.33	FALSE	22.79	6.62	1	TRUE	121-299_2013.1041	North America	TRUE	2013 winter	2012
318	121-300	H3N2	Not Mutated	USA	121	M	15	2013-02-04	Year Five	Treated	N	12	No	FALSE	0.32	0.37	0.6	0.27	FALSE	28.89	4.52	1	TRUE	121-300_2013.1041	North America	TRUE	2013 winter	2012
319	121-301	BYamagata	Not Mutated	USA	121	M	12	2013-02-04	Year Five	Treated	N	8	No	FALSE	1.7	1.28	4.65	3.33	FALSE	23.37	6.45	1	TRUE	121-301_2013.1041	North America	TRUE	2013 winter	2012
320	121-302	BYamagata	Not Mutated	USA	121	M	17	2013-02-05	Year Five	Treated	N	11	No	FALSE	2.06	1.28	7.01	3.84	FALSE	22.6	6.68	1	TRUE	121-302_2013.1068	North America	TRUE	2013 winter	2012
321	121-303	BYamagata	Not Mutated	USA	121	F	13	2013-02-05	Year Five	Untreated	N	13	No	FALSE	2.26	1.28	4.29	3.33	NA	19.89	7.48	1	TRUE	121-303_2013.1068	North America	TRUE	2013 winter	2012
322	121-304	BYamagata	Not Mutated	USA	121	M	7	2013-02-05	Year Five	Treated	N	10	No	FALSE	2.92	1.28	6.46	3.33	FALSE	19.42	7.62	0	TRUE	121-304_2013.1068	North America	TRUE	2013 winter	2012
323	121-305	BYamagata	Not Mutated	USA	121	F	3	2013-02-06	Year Five	Treated	N	12	No	TRUE	1.34	0.89	3.06	2.77	FALSE	20.69	7.24	0	TRUE	121-305_2013.1096	North America	TRUE	2013 winter	2012
324	121-306	H3N2	Not Mutated	USA	121	F	11	2013-02-13	Year Five	Treated	N	12	Yes	FALSE	0.17	0.31	0.44	0.22	FALSE	22.45	6.42	2	TRUE	121-306_2013.1288	North America	TRUE	2013 winter	2012
325	121-307	H3N2	Not Mutated	USA	121	M	14	2013-02-15	Year Five	Treated	N	5	No	FALSE	0.13	0.47	0.6	0.32	FALSE	23.5	6.11	2	TRUE	121-307_2013.1342	North America	TRUE	2013 winter	2012
326	121-308	BYamagata	Not Mutated	USA	121	M	7	2013-02-19	Year Five	Treated	N	11	No	FALSE	4.48	2.55	2.11	2.5	FALSE	21.81	6.91	1	TRUE	121-308_2013.1452	North America	TRUE	2013 winter	2012
327	121-310	BYamagata	Not Mutated	USA	121	F	7	2013-02-19	Year Five	Untreated	N	7	No	FALSE	4.47	2.55	2.95	2.5	NA	27.22	5.31	1	TRUE	121-310_2013.1452	North America	TRUE	2013 winter	2012
328	121-311	H3N2	Not Mutated	USA	121	M	9	2013-02-19	Year Five	Untreated	N	14	No	FALSE	0.22	0.49	0.58	0.33	NA	21.63	6.66	1	TRUE	121-311_2013.1452	North America	TRUE	2013 winter	2012
329	122-004	SH1N1	Not Mutated	USA	122	F	3	2009-02-05	Year One	Untreated	N	18	No	FALSE	NA	NA	NA	NA	NA	31.12	3.86	2	FALSE	NA	North America	TRUE	2009 winter	2008
330	122-007	H3N2	Not Mutated	USA	122	F	7	2009-02-13	Year One	Untreated	N	19	No	FALSE	NA	NA	NA	NA	NA	32.23	3.53	1	FALSE	NA	NA	NA	NA	NA
331	122-009	SH1N1	Not Mutated	USA	122	M	7	2009-02-24	Year One	Untreated	N	21	No	NA	121.1	0.46	0.46	0.28	NA	25.71	5.45	1	FALSE	NA	North America	TRUE	2009 winter	2008
332	122-014	BVictoria	Not Mutated	USA	122	F	11	2009-03-20	Year One	Untreated	N	15	No	TRUE	3.71	2.32	1.87	2.37	NA	29.72	4.56	1	TRUE	122-014_2009.2137	North America	TRUE	2009 winter	2008
333	122-016	PH1N1	Not Mutated	USA	122	M	6	2009-11-02	Year Two	Untreated	N	12	Yes	TRUE	0.42	0.54	0.26	0.29	NA	22.64	6.36	1	TRUE	122-016_2009.8356	North America	TRUE	2010 winter	2009
334	123-001	H3N2	Not Mutated	USA	123	F	27	2009-01-26	Year One	Rejected	N	11	No	FALSE	0.23	0.21	0.45	0.23	FALSE	22.44	6.42	1	TRUE	123-001_2009.0685	North America	TRUE	2009 winter	2008
335	123-005	H3N2	Not Mutated	USA	123	F	16	2009-01-29	Year One	Rejected	N	9	No	TRUE	0.23	0.21	0.3	0.23	FALSE	19.6	7.26	1	TRUE	123-005_2009.0767	North America	TRUE	2009 winter	2008
336	123-008	SH1N1	Not Mutated	USA	123	F	18	2009-02-02	Year One	Untreated	N	8	No	FALSE	NA	NA	NA	NA	NA	34.5	2.86	2	FALSE	NA	North America	TRUE	2009 winter	2008
337	123-009	H3N2	Not Mutated	USA	123	M	32	2009-02-02	Year One	Untreated	N	10	No	FALSE	0.45	0.51	1.52	0.32	NA	25	5.66	2	TRUE	123-009_2009.0877	North America	TRUE	2009 winter	2008
338	123-012	SH1N1	Not Mutated	USA	123	M	23	2009-02-03	Year One	Untreated	N	16	No	FALSE	159.5	0.63	0.62	0.58	NA	26.5	5.22	1	FALSE	NA	North America	TRUE	2009 winter	2008
339	123-015	BVictoria	Not Mutated	USA	123	M	18	2009-02-05	Year One	Rejected	N	15	No	FALSE	3.81	2.95	2.14	2.22	FALSE	24.38	6.15	1	TRUE	123-015_2009.0959	North America	TRUE	2009 winter	2008
340	123-016	BVictoria	Not Mutated	USA	123	F	36	2009-02-13	Year One	Treated	N	16	No	FALSE	4.46	2.59	1.58	1.94	FALSE	23.84	6.31	1	TRUE	123-016_2009.1178	North America	TRUE	2009 winter	2008
341	123-020	SH1N1	Not Mutated	USA	123	F	42	2009-02-23	Year One	Rejected	N	14	No	FALSE	125.9	0.5	0.44	0.23	FALSE	22.54	6.39	1	FALSE	NA	North America	TRUE	2009 winter	2008
342	123-026	H3N2	Not Mutated	USA	123	F	40	2009-05-07	Year Two	Rejected	N	13	No	FALSE	0.27	0.4	0.53	0.4	FALSE	19.45	7.3	2	TRUE	123-026_2009.3452	North America	TRUE	2009 summer	2009
343	123-030	H3N2	Not Mutated	USA	123	M	56	2009-06-15	Year Two	Treated	N	21	No	TRUE	0.45	0.41	1.82	0.33	FALSE	29.47	4.35	1	TRUE	123-030_2009.4521	North America	TRUE	2009 summer	2009
344	123-032	PH1N1	Not Mutated	USA	123	M	53	2009-06-22	Year Two	Rejected	N	4	No	FALSE	0.31	0.41	0.3	0.33	FALSE	26.89	5.11	1	TRUE	123-032_2009.4712	North America	TRUE	2009 summer	2009
345	123-034	PH1N1	Not Mutated	USA	123	M	40	2009-06-29	Year Two	Rejected	N	9	No	FALSE	0.18	0.73	0.17	0.23	FALSE	20.49	6.99	1	TRUE	123-034_2009.4904	North America	TRUE	2009 summer	2009
346	123-035	PH1N1	Not Mutated	USA	123	M	23	2009-07-02	Year Two	Rejected	N	8	No	FALSE	0.23	0.73	0.2	0.23	FALSE	18.79	7.5	2	TRUE	123-035_2009.4986	North America	TRUE	2009 summer	2009
347	123-036	PH1N1	Not Mutated	USA	123	F	29	2009-07-15	Year Two	Untreated	N	7	No	FALSE	0.28	0.48	0.25	0.37	NA	19.9	7.17	1	TRUE	123-036_2009.5342	North America	TRUE	2009 summer	2009
348	123-037	PH1N1	Not Mutated	USA	123	M	43	2009-07-20	Year Two	Rejected	N	9	No	TRUE	0.29	0.48	0.4	0.26	FALSE	25.45	5.53	1	TRUE	123-037_2009.5479	North America	TRUE	2009 summer	2009
349	123-038	PH1N1	Not Mutated	USA	123	M	24	2009-07-22	Year Two	Rejected	N	10	No	TRUE	0.12	0.17	0.2	0.25	FALSE	19.72	7.22	1	TRUE	123-038_2009.5534	North America	TRUE	2009 summer	2009
350	123-039	PH1N1	Not Mutated	USA	123	M	23	2009-07-29	Year Two	Rejected	N	6	No	FALSE	0.22	0.35	0.22	0.2	FALSE	23.48	6.11	1	TRUE	123-039_2009.5726	North America	TRUE	2009 summer	2009
351	123-041	PH1N1	Not Mutated	USA	123	M	28	2009-09-11	Year Two	Treated	N	9	No	FALSE	0.13	0.35	0.23	0.28	FALSE	21.87	6.59	1	TRUE	123-041_2009.6932	North America	TRUE	2009 summer	2009
352	123-042	PH1N1	Not Mutated	USA	123	M	51	2009-09-15	Year Two	Treated	N	10	No	FALSE	0.18	0.35	0.18	0.28	FALSE	21.76	6.62	1	TRUE	123-042_2009.7041	North America	TRUE	2009 summer	2009
353	123-043	PH1N1	Not Mutated	USA	123	F	35	2009-09-16	Year Two	Treated	N	13	No	FALSE	0.2	0.48	0.24	0.37	FALSE	24.37	5.85	2	TRUE	123-043_2009.7068	North America	TRUE	2009 summer	2009
354	123-044	PH1N1	Not Mutated	USA	123	M	17	2009-09-17	Year Two	Treated	N	10	No	FALSE	0.35	0.45	0.36	0.28	FALSE	24.55	5.8	2	TRUE	123-044_2009.7096	North America	TRUE	2009 summer	2009
355	123-045	PH1N1	Not Mutated	USA	123	F	63	2009-09-17	Year Two	Treated	N	12	No	FALSE	0.12	0.35	0.2	0.28	FALSE	21.35	6.74	2	TRUE	123-045_2009.7096	North America	TRUE	2009 summer	2009
356	123-051	PH1N1	Not Mutated	USA	123	F	26	2009-09-29	Year Two	Untreated	N	15	No	TRUE	0.25	0.47	0.2	0.15	NA	22.71	6.34	2	TRUE	123-051_2009.7425	North America	TRUE	2009 summer	2009
357	123-052	PH1N1	Not Mutated	USA	123	M	26	2009-09-29	Year Two	Treated	N	16	No	TRUE	0.21	0.73	0.18	0.23	FALSE	19.88	7.17	2	TRUE	123-052_2009.7425	North America	TRUE	2009 summer	2009
358	123-053	PH1N1	Not Mutated	USA	123	F	37	2009-09-30	Year Two	Treated	N	17	No	FALSE	0.15	0.35	0.24	0.28	FALSE	23.74	6.04	2	TRUE	123-053_2009.7452	North America	TRUE	2009 summer	2009
359	123-054	PH1N1	Not Mutated	USA	123	F	14	2009-10-01	Year Two	Untreated	N	15	No	FALSE	0.35	0.45	0.36	0.28	NA	31.15	3.85	1	TRUE	123-054_2009.7479	North America	TRUE	2009 summer	2009
360	123-057	PH1N1	Not Mutated	USA	123	M	70	2009-10-05	Year Two	Treated	N	3	No	FALSE	0.26	0.78	0.33	0.57	FALSE	21.93	6.57	1	TRUE	123-057_2009.7589	North America	TRUE	2009 summer	2009
361	123-060	PH1N1	Not Mutated	USA	123	F	51	2009-10-06	Year Two	Treated	N	16	Yes	FALSE	0.38	0.45	0.34	0.28	TRUE	26.33	5.27	2	TRUE	123-060_2009.7616	North America	TRUE	2009 summer	2009
362	123-063	PH1N1	Not Mutated	USA	123	F	30	2009-10-09	Year Two	Untreated	N	15	No	FALSE	0.32	0.78	0.36	0.57	NA	25.21	5.6	2	TRUE	123-063_2009.7699	North America	TRUE	2009 summer	2009
363	123-065	PH1N1	Not Mutated	USA	123	M	49	2009-10-22	Year Two	Treated	N	13	No	FALSE	0.2	0.39	0.22	0.29	FALSE	18.77	7.5	1	TRUE	123-065_2009.8055	North America	TRUE	2009 summer	2009
364	123-068	PH1N1	Not Mutated	USA	123	F	44	2009-11-09	Year Two	Rejected	N	12	No	FALSE	0.42	0.71	0.18	0.22	FALSE	23.81	6.01	2	TRUE	123-068_2009.8548	North America	TRUE	2010 winter	2009
365	123-073	PH1N1	Not Mutated	USA	123	M	26	2010-03-26	Year Three	Treated	N	14	No	TRUE	0.29	0.36	0.3	0.29	FALSE	21	6.84	2	TRUE	123-073_2010.2301	North America	TRUE	2010 winter	2009
366	123-077	H3N2	Not Mutated	USA	123	F	50	2010-07-13	Year Three	Treated	N	16	No	TRUE	0.15	0.46	0.15	0.18	FALSE	19.66	7.24	1	TRUE	123-077_2010.5288	North America	TRUE	2010 summer	2010
367	123-078	BVictoria	Not Mutated	USA	123	F	26	2011-03-21	Year Three	Rejected	N	20	No	FALSE	1.89	1.78	0.32	2	FALSE	20.94	7.17	2	TRUE	123-078_2011.2164	North America	TRUE	2011 winter	2010
368	123-080	BVictoria	Not Mutated	USA	123	M	19	2011-12-30	Year Four	Treated	N	7	No	FALSE	8.79	3.56	6.85	2.4	FALSE	21.66	6.96	2	TRUE	123-080_2011.9945	North America	TRUE	2012 winter	2011
369	123-081	H3N2	Not Mutated	USA	123	M	33	2012-02-03	Year Four	Treated	N	14	No	FALSE	0.29	0.52	0.7	0.31	FALSE	24.18	5.91	2	TRUE	123-081_2012.0904	North America	TRUE	2012 winter	2011
370	123-083	PH1N1	Not Mutated	USA	123	F	27	2012-02-28	Year Four	Rejected	N	9	No	FALSE	0.26	0.35	0.22	0.11	FALSE	20.77	6.91	2	TRUE	123-083_2012.1589	North America	TRUE	2012 winter	2011
371	123-086	H3N2	Not Mutated	USA	123	M	49	2012-06-04	Year Five	Treated	N	17	No	TRUE	0.17	0.32	0.28	0.13	FALSE	21.11	6.81	1	FALSE	NA	NA	NA	NA	NA
372	123-087	BYamagata	Not Mutated	USA	123	F	51	2012-06-18	Year Five	Treated	N	13	No	FALSE	2.13	2.15	1.71	1	FALSE	24.35	6.16	2	TRUE	123-087_2012.4712	North America	TRUE	2012 summer	2012
373	123-088	BVictoria	Not Mutated	USA	123	F	25	2012-07-27	Year Five	Treated	N	15	No	FALSE	2.82	1.43	1.15	1.99	FALSE	25.88	5.7	1	TRUE	123-088_2012.5781	North America	TRUE	2012 summer	2012
374	123-089	H3N2	Not Mutated	USA	123	F	30	2012-12-26	Year Five	Rejected	N	14	No	FALSE	0.32	0.38	0.53	0.27	FALSE	22.74	6.33	1	TRUE	123-089_2012.9945	North America	TRUE	2013 winter	2012
375	123-090	H3N2	Not Mutated	USA	123	M	28	2012-12-28	Year Five	Treated	N	14	No	FALSE	0.27	0.25	0.59	0.27	FALSE	23.48	6.11	2	TRUE	123-090_2013	North America	TRUE	2013 winter	2012
376	123-091	H3N2	Not Mutated	USA	123	F	31	2013-01-11	Year Five	Treated	N	15	No	FALSE	0.39	0.33	1.38	0.24	FALSE	23.95	5.97	1	TRUE	123-091_2013.0384	North America	TRUE	2013 winter	2012
377	124-005	H3N2	Not Mutated	USA	124	F	26	2009-02-19	Year One	Untreated	N	17	No	FALSE	0.26	0.37	0.48	0.48	NA	28.59	4.6	1	TRUE	124-005_2009.1342	North America	TRUE	2009 winter	2008
378	124-006	SH1N1	Not Mutated	USA	124	F	29	2009-02-25	Year One	Untreated	N	19	No	FALSE	81.8	0.41	0.46	0.59	NA	24.95	5.68	1	FALSE	NA	North America	TRUE	2009 winter	2008
379	124-007	SH1N1	Not Mutated	USA	124	M	28	2009-02-27	Year One	Untreated	N	9	No	FALSE	144.3	0.46	0.81	0.28	NA	24.4	5.84	1	FALSE	NA	North America	TRUE	2009 winter	2008
380	126-005	BVictoria	Not Mutated	USA	126	F	3	2011-01-04	Year Three	Treated	N	9	No	FALSE	5.4	2.89	1.58	1.94	FALSE	28.79	4.84	1	TRUE	126-005_2011.0082	North America	TRUE	2011 winter	2010
381	126-006	BVictoria	Not Mutated	USA	126	F	4	2011-01-26	Year Three	Treated	N	12	No	FALSE	4.09	2.89	1.64	1.59	FALSE	27.67	5.17	1	TRUE	126-006_2011.0685	North America	TRUE	2011 winter	2010
382	126-007	BVictoria	Not Mutated	USA	126	M	8	2011-01-26	Year Three	Treated	N	17	No	FALSE	4.22	2.89	2.15	1.59	FALSE	29.33	4.68	0	TRUE	126-007_2011.0685	North America	TRUE	2011 winter	2010
383	126-008	BVictoria	Not Mutated	USA	126	F	39	2011-02-08	Year Three	Treated	N	15	No	FALSE	6.76	3.73	1.43	2.12	FALSE	24.64	6.07	1	TRUE	126-008_2011.1041	North America	TRUE	2011 winter	2010
384	126-009	BVictoria	Not Mutated	USA	126	F	8	2011-02-16	Year Three	Treated	N	15	No	TRUE	8.12	3.73	1.73	2.12	FALSE	26.75	5.45	1	TRUE	126-009_2011.126	North America	TRUE	2011 winter	2010
385	126-010	BVictoria	Not Mutated	USA	126	M	12	2011-02-16	Year Three	Treated	N	13	No	TRUE	9.5	3.73	1.86	2.12	FALSE	24.85	6.01	0	TRUE	126-010_2011.126	North America	TRUE	2011 winter	2010
386	126-011	BYamagata	Not Mutated	USA	126	F	33	2011-02-17	Year Three	Treated	N	21	No	FALSE	7.34	3.73	2.71	2.12	FALSE	27.63	5.18	1	TRUE	126-011_2011.1288	North America	TRUE	2011 winter	2010
387	126-012	PH1N1	Not Mutated	USA	126	F	38	2012-02-22	Year Four	Treated	N	19	No	FALSE	0.22	0.35	0.09	0.06	FALSE	19.07	7.41	1	TRUE	126-012_2012.1425	North America	TRUE	2012 winter	2011
388	126-013	H3N2	Not Mutated	USA	126	M	72	2013-01-04	Year Five	Treated	N	13	No	FALSE	0.27	0.59	0.55	0.23	FALSE	22.81	6.31	1	TRUE	126-013_2013.0192	North America	TRUE	2013 winter	2012
389	126-015	H3N2	Not Mutated	USA	126	F	52	2013-01-24	Year Five	Untreated	N	15	No	TRUE	0.27	0.65	0.61	0.23	NA	23.76	6.03	2	TRUE	126-015_2013.074	North America	TRUE	2013 winter	2012
390	126-016	H3N2	Not Mutated	USA	126	F	12	2013-01-24	Year Five	Treated	N	11	No	FALSE	0.27	0.49	0.63	0.33	FALSE	22.75	6.33	2	TRUE	126-016_2013.074	North America	TRUE	2013 winter	2012
391	126-017	H3N2	Not Mutated	USA	126	F	9	2013-01-24	Year Five	Treated	N	16	No	FALSE	0.3	0.54	0.66	0.24	FALSE	28.7	4.57	1	TRUE	126-017_2013.074	North America	TRUE	2013 winter	2012
392	126-018	BYamagata	Not Mutated	USA	126	F	13	2013-02-04	Year Five	Treated	N	11	No	TRUE	1.53	3.41	5.47	2.1	FALSE	18.99	7.75	1	TRUE	126-018_2013.1041	North America	TRUE	2013 winter	2012
393	127-005	PH1N1	Not Mutated	USA	127	F	20	2009-11-11	Year Two	Untreated	N	12	No	TRUE	0.36	0.71	0.2	0.22	NA	24.93	5.68	1	TRUE	127-005_2009.8603	North America	TRUE	2010 winter	2009
394	127-006	PH1N1	Not Mutated	USA	127	F	31	2009-11-12	Year Two	Untreated	N	15	No	TRUE	0.36	0.71	0.21	0.22	NA	25.42	5.54	2	TRUE	127-006_2009.863	North America	TRUE	2010 winter	2009
395	127-007	PH1N1	Not Mutated	USA	127	F	27	2009-11-13	Year Two	Untreated	N	16	No	TRUE	0.24	0.43	0.38	0.38	NA	27.35	4.97	2	TRUE	127-007_2009.8658	North America	TRUE	2010 winter	2009
396	127-008	PH1N1	Not Mutated	USA	127	M	38	2009-11-17	Year Two	Untreated	N	9	No	FALSE	0.37	0.42	0.19	0.28	NA	29.99	4.19	2	TRUE	127-008_2009.8767	North America	TRUE	2010 winter	2009
397	127-009	PH1N1	Not Mutated	USA	127	F	64	2009-11-21	Year Two	Untreated	N	13	No	TRUE	0.32	0.24	0.14	0.1	NA	24.88	5.7	1	TRUE	127-009_2009.8877	North America	TRUE	2010 winter	2009
398	127-010	PH1N1	Not Mutated	USA	127	F	34	2009-11-21	Year Two	Untreated	N	7	No	FALSE	0.28	0.45	0.32	0.26	NA	27.59	4.9	2	TRUE	127-010_2009.8877	North America	TRUE	2010 winter	2009
399	128-001	PH1N1	Not Mutated	USA	128	M	11	2009-10-09	Year Two	Rejected	N	16	No	FALSE	NA	NA	NA	NA	FALSE	35.48	2.57	2	FALSE	NA	NA	NA	NA	NA
400	128-002	PH1N1	Not Mutated	USA	128	F	48	2009-10-14	Year Two	Treated	N	16	Yes	FALSE	0.36	0.45	0.32	0.28	FALSE	26.64	5.18	2	TRUE	128-002_2009.7836	North America	TRUE	2009 summer	2009
401	128-003	PH1N1	Not Mutated	USA	128	M	11	2009-10-15	Year Two	Treated	N	14	Yes	TRUE	0.16	0.35	0.19	0.2	FALSE	24.98	5.67	1	TRUE	128-003_2009.7863	North America	TRUE	2009 summer	2009
402	128-004	PH1N1	Not Mutated	USA	128	F	5	2009-10-16	Year Two	Treated	N	18	No	TRUE	0.21	0.4	0.21	0.25	FALSE	22.89	6.29	1	TRUE	128-004_2009.789	North America	TRUE	2009 summer	2009
403	128-005	PH1N1	Not Mutated	USA	128	M	6	2009-10-19	Year Two	Rejected	N	17	No	TRUE	0.23	0.4	0.17	0.25	FALSE	24.32	5.86	1	TRUE	128-005_2009.7973	North America	TRUE	2009 summer	2009
404	128-006	PH1N1	Not Mutated	USA	128	M	12	2009-10-19	Year Two	Rejected	N	15	No	FALSE	0.17	0.72	0.2	0.23	FALSE	17.58	7.85	2	TRUE	128-006_2009.7973	North America	TRUE	2009 summer	2009
405	128-007	PH1N1	Not Mutated	USA	128	F	2	2009-10-19	Year Two	Untreated	N	21	No	TRUE	0.24	0.4	0.15	0.25	NA	22.34	6.45	1	TRUE	128-007_2009.7973	North America	TRUE	2009 summer	2009
406	128-009	PH1N1	Not Mutated	USA	128	F	1	2009-10-27	Year Two	Treated	N	6	No	FALSE	0.18	0.35	0.22	0.23	FALSE	27.99	4.78	1	TRUE	128-009_2009.8192	North America	TRUE	2009 summer	2009
407	128-010	PH1N1	Not Mutated	USA	128	M	26	2009-10-27	Year Two	Treated	N	16	No	FALSE	0.13	0.35	0.22	0.23	TRUE	23.24	6.18	1	TRUE	128-010_2009.8192	North America	TRUE	2009 summer	2009
408	128-011	PH1N1	Not Mutated	USA	128	F	12	2009-10-28	Year Two	Untreated	N	15	Yes	FALSE	0.06	0.25	0.15	0.23	NA	23.94	5.98	1	TRUE	128-011_2009.8219	North America	TRUE	2009 summer	2009
409	128-013	PH1N1	Not Mutated	USA	128	F	4	2009-10-29	Year Two	Untreated	N	13	No	FALSE	0.19	0.35	0.24	0.23	NA	25.47	5.53	2	TRUE	128-013_2009.8247	North America	TRUE	2009 summer	2009
410	128-015	PH1N1	Not Mutated	USA	128	F	7	2009-10-30	Year Two	Untreated	N	10	No	FALSE	NA	NA	NA	NA	NA	25.4	5.55	2	TRUE	128-015_2009.8274	North America	TRUE	2009 summer	2009
411	128-018	PH1N1	Not Mutated	USA	128	M	21	2009-11-09	Year Two	Untreated	N	13	No	FALSE	0.41	0.71	0.2	0.22	NA	30.16	4.14	1	TRUE	128-018_2009.8548	North America	TRUE	2010 winter	2009
412	128-032	PH1N1	Not Mutated	USA	128	M	1	2010-03-24	Year Three	Treated	N	3	No	FALSE	0.31	0.36	0.19	0.14	FALSE	23.86	6	1	TRUE	128-032_2010.2247	North America	TRUE	2010 winter	2009
413	128-034	PH1N1	Not Mutated	USA	128	F	3	2010-03-29	Year Three	Untreated	N	15	No	TRUE	0.38	0.36	0.2	0.14	NA	22.54	6.39	0	TRUE	128-034_2010.2384	North America	TRUE	2010 winter	2009
414	128-041	PH1N1	Not Mutated	USA	128	F	9	2010-04-12	Year Three	Untreated	N	21	No	FALSE	0.45	0.36	0.21	0.14	NA	23.79	6.02	2	TRUE	128-041_2010.2767	North America	TRUE	2010 winter	2009
415	128-044	PH1N1	Not Mutated	USA	128	F	12	2010-04-14	Year Three	Untreated	N	17	No	FALSE	0.38	0.36	0.18	0.14	NA	24.95	5.68	2	TRUE	128-044_2010.2822	North America	TRUE	2010 winter	2009
416	128-052	InfB	Not Mutated	USA	128	F	23	2010-05-12	Year Three	Untreated	N	15	No	FALSE	NA	NA	NA	NA	NA	32.85	3.64	1	FALSE	NA	NA	NA	NA	NA
417	128-055	BVictoria	Not Mutated	USA	128	M	13	2010-12-23	Year Three	Untreated	N	8	Yes	FALSE	7.98	5.15	3.39	1.54	NA	28.93	4.8	2	TRUE	128-055_2010.9753	North America	TRUE	2011 winter	2010
418	128-056	BVictoria	Not Mutated	USA	128	M	12	2010-12-23	Year Three	Treated	N	19	Yes	TRUE	3.04	5.15	0.42	1.54	FALSE	19.92	7.47	1	TRUE	128-056_2010.9753	North America	TRUE	2011 winter	2010
419	128-057	BVictoria	Not Mutated	USA	128	F	11	2011-01-10	Year Three	Treated	N	17	No	FALSE	4.28	5.15	0.25	1.54	FALSE	29.82	4.53	1	TRUE	128-057_2011.0247	North America	TRUE	2011 winter	2010
420	128-058	BVictoria	Not Mutated	USA	128	M	14	2011-01-14	Year Three	Treated	N	9	No	TRUE	2.44	2.66	0.96	1.3	FALSE	20.11	7.42	1	TRUE	128-058_2011.0356	North America	TRUE	2011 winter	2010
421	128-059	BVictoria	Not Mutated	USA	128	F	16	2011-01-15	Year Three	Untreated	N	9	No	FALSE	8.71	1.1	2.81	0.78	NA	25.73	5.75	1	TRUE	128-059_2011.0384	North America	TRUE	2011 winter	2010
422	128-060	H3N2	Not Mutated	USA	128	M	11	2011-01-17	Year Three	Treated	N	13	Yes	TRUE	0.19	0.59	0.26	0.2	FALSE	23.45	6.12	1	TRUE	128-060_2011.0438	North America	TRUE	2011 winter	2010
423	128-061	BVictoria	Not Mutated	USA	128	M	15	2011-01-17	Year Three	Treated	N	9	No	FALSE	2.18	1.1	0.42	0.78	FALSE	20.18	7.39	1	TRUE	128-061_2011.0438	North America	TRUE	2011 winter	2010
424	128-062	BVictoria	Not Mutated	USA	128	F	6	2011-01-17	Year Three	Treated	N	19	No	FALSE	6.65	2.66	5.8	1.3	FALSE	27.53	5.21	1	TRUE	128-062_2011.0438	North America	TRUE	2011 winter	2010
425	128-063	H3N2	Not Mutated	USA	128	M	7	2011-01-17	Year Three	Treated	N	14	No	FALSE	0.02	0.22	0.71	0.35	FALSE	22.33	6.45	0	TRUE	128-063_2011.0438	North America	TRUE	2011 winter	2010
426	128-065	BVictoria	Not Mutated	USA	128	M	7	2011-01-18	Year Three	Treated	N	17	No	TRUE	5.78	6.01	3.35	5.44	FALSE	27.24	5.3	1	TRUE	128-065_2011.0466	North America	TRUE	2011 winter	2010
427	128-066	BVictoria	Not Mutated	USA	128	F	11	2011-01-18	Year Three	Treated	N	19	No	TRUE	2.71	1.1	0.32	0.78	FALSE	22.85	6.6	1	TRUE	128-066_2011.0466	North America	TRUE	2011 winter	2010
428	128-067	H3N2	Not Mutated	USA	128	F	10	2011-01-18	Year Three	Treated	N	13	No	FALSE	0.45	0.59	0.32	0.2	TRUE	31.9	3.63	1	TRUE	128-067_2011.0466	North America	TRUE	2011 winter	2010
429	128-068	H3N2	Not Mutated	USA	128	F	6	2011-01-18	Year Three	Treated	N	15	Yes	TRUE	0.26	0.59	0.24	0.2	FALSE	21.81	6.6	1	TRUE	128-068_2011.0466	North America	TRUE	2011 winter	2010
430	128-070	BVictoria	Not Mutated	USA	128	M	4	2011-01-19	Year Three	Treated	N	13	No	FALSE	4.03	10.32	4	0.78	FALSE	28.75	4.85	0	TRUE	128-070_2011.0493	North America	TRUE	2011 winter	2010
431	128-071	H3N2	Not Mutated	USA	128	M	39	2011-01-20	Year Three	Treated	N	9	No	FALSE	0.25	0.59	0.27	0.2	FALSE	20.92	6.87	1	TRUE	128-071_2011.0521	North America	TRUE	2011 winter	2010
432	128-072	BVictoria	Not Mutated	USA	128	F	49	2011-01-23	Year Three	Treated	N	12	Yes	TRUE	5.81	1.1	1.07	0.78	TRUE	23.54	6.4	0	TRUE	128-072_2011.0603	North America	TRUE	2011 winter	2010
433	128-073	BVictoria	Not Mutated	USA	128	F	7	2011-01-24	Year Three	Untreated	N	6	No	TRUE	7.77	3.73	2.16	2.12	NA	26.41	5.55	1	TRUE	128-073_2011.063	North America	TRUE	2011 winter	2010
434	128-074	H3N2	Not Mutated	USA	128	M	4	2011-01-24	Year Three	Untreated	N	12	No	FALSE	NA	NA	NA	NA	NA	27.45	4.94	0	FALSE	NA	NA	NA	NA	NA
435	128-075	BVictoria	Not Mutated	USA	128	M	7	2011-01-25	Year Three	Untreated	N	21	No	TRUE	2.88	1.97	2.04	2.11	NA	23.31	6.47	1	TRUE	128-075_2011.0658	North America	TRUE	2011 winter	2010
436	128-077	BVictoria	Not Mutated	USA	128	M	4	2011-01-26	Year Three	Treated	N	12	Yes	TRUE	3.2	1.97	1.93	2.11	TRUE	29.63	4.59	2	TRUE	128-077_2011.0685	North America	TRUE	2011 winter	2010
437	128-078	H3N2	Not Mutated	USA	128	F	40	2011-01-27	Year Three	Treated	N	18	Yes	FALSE	0.12	0.38	0.29	0.23	FALSE	19.45	7.3	1	TRUE	128-078_2011.0712	North America	TRUE	2011 winter	2010
438	128-079	H3N2	Not Mutated	USA	128	F	58	2011-01-27	Year Three	Treated	N	10	No	FALSE	0.1	0.38	0.4	0.23	FALSE	20.15	7.09	1	TRUE	128-079_2011.0712	North America	TRUE	2011 winter	2010
439	128-080	H3N2	Not Mutated	USA	128	F	42	2011-01-28	Year Three	Untreated	N	12	No	FALSE	0.12	0.38	0.36	0.23	NA	21.97	6.56	1	TRUE	128-080_2011.074	North America	TRUE	2011 winter	2010
440	128-081	BVictoria	Not Mutated	USA	128	M	14	2011-01-28	Year Three	Treated	N	11	No	FALSE	3.84	1.97	4.76	2.11	FALSE	27.71	5.16	1	TRUE	128-081_2011.074	North America	TRUE	2011 winter	2010
441	128-082	BVictoria	Not Mutated	USA	128	M	30	2011-01-28	Year Three	Treated	N	14	No	FALSE	4.11	1.97	1.93	2.11	FALSE	23.96	6.27	0	TRUE	128-082_2011.074	North America	TRUE	2011 winter	2010
442	128-083	BVictoria	Not Mutated	USA	128	M	8	2011-01-31	Year Three	Treated	N	19	Yes	TRUE	3.89	1.97	1.92	2.11	FALSE	27.66	5.18	1	TRUE	128-083_2011.0822	North America	TRUE	2011 winter	2010
443	128-085	BVictoria	Not Mutated	USA	128	F	28	2011-01-31	Year Three	Untreated	N	13	No	FALSE	4.9	1.97	4.12	2.11	NA	30.65	4.29	2	TRUE	128-085_2011.0822	North America	TRUE	2011 winter	2010
444	128-086	H3N2	Not Mutated	USA	128	M	8	2011-01-31	Year Three	Treated	N	13	No	FALSE	NA	NA	NA	NA	FALSE	32.63	3.41	1	FALSE	NA	NA	NA	NA	NA
445	128-087	H3N2	Not Mutated	USA	128	M	15	2011-01-31	Year Three	Treated	N	15	No	FALSE	0.1	0.38	0.28	0.23	FALSE	24.64	5.77	2	TRUE	128-087_2011.0822	North America	TRUE	2011 winter	2010
446	128-088	BVictoria	Not Mutated	USA	128	F	12	2011-02-10	Year Three	Untreated	N	18	No	TRUE	4.29	4.29	2.59	4.13	NA	27.09	5.34	1	TRUE	128-088_2011.1096	North America	TRUE	2011 winter	2010
447	128-090	H3N2	Not Mutated	USA	128	F	3	2011-02-11	Year Three	Untreated	N	9	No	TRUE	0.28	0.17	0.51	0.32	NA	20.99	6.85	1	TRUE	128-090_2011.1123	North America	TRUE	2011 winter	2010
448	128-091	H3N2	Not Mutated	USA	128	F	51	2011-02-14	Year Three	Treated	N	17	No	FALSE	0.21	0.49	0.34	0.22	FALSE	22.21	6.49	1	TRUE	128-091_2011.1205	North America	TRUE	2011 winter	2010
449	128-092	InfB	Not Mutated	USA	128	M	29	2011-02-15	Year Three	Treated	N	10	No	FALSE	NA	NA	NA	NA	FALSE	36.8	2.46	1	FALSE	NA	NA	NA	NA	NA
450	128-093	BVictoria	Not Mutated	USA	128	M	1	2011-02-15	Year Three	Treated	N	10	No	FALSE	4.82	3.09	2.21	1.69	TRUE	25.16	5.92	1	TRUE	128-093_2011.1233	North America	TRUE	2011 winter	2010
451	128-094	H3N2	Not Mutated	USA	128	F	33	2011-02-15	Year Three	Treated	N	7	No	FALSE	NA	NA	NA	NA	TRUE	34.92	2.74	2	FALSE	NA	NA	NA	NA	NA
452	128-095	H3N2	Not Mutated	USA	128	F	31	2011-02-16	Year Three	Treated	N	15	No	FALSE	0.13	0.49	0.39	0.22	FALSE	18.15	7.68	1	TRUE	128-095_2011.126	North America	TRUE	2011 winter	2010
453	128-096	BVictoria	Not Mutated	USA	128	F	36	2011-02-16	Year Three	Treated	N	20	Yes	FALSE	5.1	3.09	2.34	1.69	FALSE	27.96	5.09	1	TRUE	128-096_2011.126	North America	TRUE	2011 winter	2010
454	128-098	H3N2	Not Mutated	USA	128	F	5	2011-02-17	Year Three	Treated	N	16	Yes	FALSE	0.24	0.49	0.41	0.22	TRUE	27.7	4.87	1	TRUE	128-098_2011.1288	North America	TRUE	2011 winter	2010
455	128-099	PH1N1	Not Mutated	USA	128	M	7	2011-02-17	Year Three	Treated	N	19	Yes	TRUE	0.29	0.49	0.23	0.22	FALSE	23.72	6.04	0	TRUE	128-099_2011.1288	North America	TRUE	2011 winter	2010
456	128-101	BVictoria	Not Mutated	USA	128	F	8	2011-02-21	Year Three	Untreated	N	21	No	TRUE	2.6	2.81	1.65	2.24	NA	25.5	5.82	1	TRUE	128-101_2011.1397	North America	TRUE	2011 winter	2010
457	128-102	BVictoria	Not Mutated	USA	128	F	6	2011-02-21	Year Three	Treated	N	13	No	TRUE	1.93	2.81	1.68	2.24	FALSE	30.87	4.22	1	TRUE	128-102_2011.1397	North America	TRUE	2011 winter	2010
458	128-103	BVictoria	Not Mutated	USA	128	F	4	2011-02-22	Year Three	Treated	N	8	No	FALSE	5.39	2.81	1.93	2.24	FALSE	24.38	6.15	2	TRUE	128-103_2011.1425	North America	TRUE	2011 winter	2010
459	128-104	BVictoria	Not Mutated	USA	128	M	6	2011-02-22	Year Three	Untreated	N	15	No	TRUE	4.42	2.81	1.72	2.24	NA	24.54	6.1	2	TRUE	128-104_2011.1425	North America	TRUE	2011 winter	2010
460	128-106	H3N2	Not Mutated	USA	128	F	11	2011-02-28	Year Three	Treated	N	18	No	TRUE	0.06	0.23	0.07	0.1	FALSE	22.3	6.46	1	TRUE	128-106_2011.1589	North America	TRUE	2011 winter	2010
461	128-108	H3N2	Not Mutated	USA	128	F	9	2011-03-09	Year Three	Treated	N	10	No	FALSE	0.2	0.39	0.16	0.25	FALSE	22.58	6.38	0	TRUE	128-108_2011.1836	North America	TRUE	2011 winter	2010
462	128-110	PH1N1	Not Mutated	USA	128	F	49	2011-03-18	Year Three	Treated	N	15	No	FALSE	NA	NA	NA	NA	TRUE	35.84	2.47	2	FALSE	NA	NA	NA	NA	NA
463	128-111	PH1N1	Not Mutated	USA	128	F	45	2012-02-15	Year Four	Treated	N	14	No	FALSE	0.47	0.34	0.33	0.3	FALSE	20.39	7.02	1	TRUE	128-111_2012.1233	North America	TRUE	2012 winter	2011
464	128-112	PH1N1	Not Mutated	USA	128	M	30	2012-02-16	Year Four	Untreated	N	16	No	FALSE	0.37	0.34	0.25	0.3	NA	22.33	6.45	1	TRUE	128-112_2012.126	North America	TRUE	2012 winter	2011
465	128-113	H3N2	Not Mutated	USA	128	F	46	2012-02-23	Year Four	Untreated	N	16	No	TRUE	0.12	0.31	0.38	0.1	NA	22.68	6.35	1	TRUE	128-113_2012.1452	North America	TRUE	2012 winter	2011
466	128-114	H3N2	Not Mutated	USA	128	M	10	2012-02-24	Year Four	Treated	N	14	No	FALSE	NA	NA	NA	NA	FALSE	27.85	4.82	2	FALSE	NA	NA	NA	NA	NA
467	128-115	PH1N1	Not Mutated	USA	128	M	18	2012-02-29	Year Four	Treated	N	12	No	FALSE	0.24	0.66	0.75	0.28	FALSE	30.47	4.05	1	TRUE	128-115_2012.1616	North America	TRUE	2012 winter	2011
468	128-116	PH1N1	Not Mutated	USA	128	F	12	2012-02-29	Year Four	Treated	N	16	No	FALSE	0.27	0.66	0.72	0.28	FALSE	23.88	5.99	1	TRUE	128-116_2012.1616	North America	TRUE	2012 winter	2011
469	128-117	H3N2	Not Mutated	USA	128	M	13	2012-03-01	Year Four	Treated	N	10	No	FALSE	0.25	0.66	0.17	0.28	FALSE	23.9	5.99	1	TRUE	128-117_2012.1644	North America	TRUE	2012 winter	2011
470	128-118	PH1N1	Not Mutated	USA	128	F	2	2012-03-02	Year Four	Treated	N	16	No	TRUE	0.27	0.66	0.51	0.28	FALSE	22.8	6.31	0	TRUE	128-118_2012.1671	North America	TRUE	2012 winter	2011
471	128-119	PH1N1	Not Mutated	USA	128	F	6	2012-03-07	Year Four	Untreated	N	14	No	FALSE	0.24	0.59	0.23	0.23	NA	24.49	5.81	1	TRUE	128-119_2012.1808	North America	TRUE	2012 winter	2011
472	128-120	PH1N1	Not Mutated	USA	128	F	13	2012-03-07	Year Four	Treated	N	17	No	TRUE	0.21	0.59	0.22	0.23	FALSE	26.48	5.23	0	TRUE	128-120_2012.1808	North America	TRUE	2012 winter	2011
473	128-121	PH1N1	Not Mutated	USA	128	M	4	2012-03-12	Year Four	Treated	N	9	No	TRUE	0.28	0.59	0.24	0.23	FALSE	18.43	7.6	1	TRUE	128-121_2012.1945	North America	TRUE	2012 winter	2011
474	128-122	PH1N1	Not Mutated	USA	128	M	23	2012-03-13	Year Four	Treated	N	10	No	TRUE	0.26	0.59	0.21	0.23	FALSE	29.27	4.4	1	TRUE	128-122_2012.1973	North America	TRUE	2012 winter	2011
475	128-123	BVictoria	Not Mutated	USA	128	M	3	2012-03-14	Year Four	Untreated	N	4	No	FALSE	8.11	3.53	3.39	2	NA	22.76	6.63	0	TRUE	128-123_2012.2	North America	TRUE	2012 winter	2011
476	128-124	PH1N1	Not Mutated	USA	128	M	17	2012-03-15	Year Four	Untreated	N	14	No	FALSE	0.39	0.4	0.51	0.14	NA	25.64	5.47	1	TRUE	128-124_2012.2027	North America	TRUE	2012 winter	2011
477	128-125	PH1N1	Not Mutated	USA	128	M	10	2012-03-20	Year Four	Untreated	N	12	No	TRUE	NA	NA	NA	NA	NA	34.38	2.9	1	FALSE	NA	NA	NA	NA	NA
478	128-126	PH1N1	Not Mutated	USA	128	M	7	2012-03-21	Year Four	Treated	N	9	No	TRUE	0.29	0.4	0.22	0.23	FALSE	23.21	6.19	1	TRUE	128-126_2012.2192	North America	TRUE	2012 winter	2011
479	128-127	H3N2	Not Mutated	USA	128	F	38	2012-03-28	Year Five	Untreated	N	16	No	FALSE	0.21	0.4	0.31	0.23	NA	31.11	3.86	1	TRUE	128-127_2012.2466	North America	TRUE	2012 winter	2011
480	128-128	H3N2	Not Mutated	USA	128	F	3	2012-04-06	Year Five	Untreated	N	12	No	FALSE	0.18	0.45	0.24	0.14	NA	28.81	4.54	2	TRUE	128-128_2012.2712	North America	TRUE	2012 winter	2011
481	128-133	H3N2	Not Mutated	USA	128	M	16	2012-11-29	Year Five	Treated	N	19	No	TRUE	0.23	0.4	0.36	0.19	FALSE	24.72	5.75	1	TRUE	128-133_2012.9205	North America	TRUE	2013 winter	2012
482	128-135	H3N2	Not Mutated	USA	128	F	3	2012-11-30	Year Five	Treated	N	14	No	TRUE	0.67	0.18	0.57	0.1	FALSE	21.94	6.57	1	TRUE	128-135_2012.9233	North America	TRUE	2013 winter	2012
483	128-136	H3N2	Not Mutated	USA	128	F	2	2012-11-30	Year Five	Rejected	N	15	No	TRUE	0.28	0.38	0.52	0.18	FALSE	27.31	4.98	2	TRUE	128-136_2012.9233	North America	TRUE	2013 winter	2012
484	128-137	BVictoria	Not Mutated	USA	128	F	2	2012-11-30	Year Five	Treated	N	12	Yes	FALSE	2.93	3.13	1.55	2.13	FALSE	28.3	4.99	1	TRUE	128-137_2012.9233	North America	TRUE	2013 winter	2012
485	128-140	BYamagata	Not Mutated	USA	128	M	7	2012-12-03	Year Five	Treated	N	13	No	TRUE	2.94	3.13	1.53	2.13	FALSE	26.82	5.42	1	TRUE	128-140_2012.9315	North America	TRUE	2013 winter	2012
486	128-143	H3N2	Not Mutated	USA	128	F	6	2012-12-11	Year Five	Treated	N	15	Yes	FALSE	2.97	0.41	9.91	0.23	FALSE	23.49	6.11	1	TRUE	128-143_2012.9534	North America	TRUE	2013 winter	2012
487	128-144	H3N2	Not Mutated	USA	128	M	10	2012-12-12	Year Five	Treated	N	18	No	FALSE	0.13	0.21	0.63	0.12	FALSE	25.21	5.6	1	TRUE	128-144_2012.9562	North America	TRUE	2013 winter	2012
488	128-145	H3N2	Not Mutated	USA	128	F	8	2012-12-14	Year Five	Treated	N	8	No	FALSE	0.36	0.35	0.44	0.12	FALSE	23.85	6	1	TRUE	128-145_2012.9616	North America	TRUE	2013 winter	2012
489	128-146	H3N2	Not Mutated	USA	128	M	6	2012-12-14	Year Five	Treated	N	13	No	FALSE	0.15	0.21	0.33	0.12	FALSE	21.33	6.75	1	TRUE	128-146_2012.9616	North America	TRUE	2013 winter	2012
490	128-147	H3N2	Not Mutated	USA	128	F	2	2012-12-17	Year Five	Treated	N	9	No	TRUE	0.19	0.21	0.25	0.12	FALSE	24.59	5.78	1	TRUE	128-147_2012.9699	North America	TRUE	2013 winter	2012
491	128-148	H3N2	Not Mutated	USA	128	F	15	2012-12-17	Year Five	Treated	N	16	No	TRUE	0.23	0.21	0.44	0.12	FALSE	23.99	5.96	1	TRUE	128-148_2012.9699	North America	TRUE	2013 winter	2012
492	128-149	H3N2	Not Mutated	USA	128	F	5	2012-12-17	Year Five	Treated	N	19	No	TRUE	0.19	0.25	0.27	0.12	FALSE	29.47	4.35	1	TRUE	128-149_2012.9699	North America	TRUE	2013 winter	2012
493	128-150	H3N2	Not Mutated	USA	128	M	8	2012-12-18	Year Five	Untreated	N	12	No	TRUE	0.21	0.21	0.32	0.12	NA	20.86	6.88	1	TRUE	128-150_2012.9726	North America	TRUE	2013 winter	2012
494	128-151	H3N2	Not Mutated	USA	128	M	4	2012-12-18	Year Five	Treated	N	8	Yes	TRUE	0.19	0.25	0.31	0.12	FALSE	23.87	6	1	TRUE	128-151_2012.9726	North America	TRUE	2013 winter	2012
495	128-152	H3N2	Not Mutated	USA	128	M	17	2012-12-20	Year Five	Treated	N	10	Yes	FALSE	0.25	0.39	0.75	0.27	FALSE	23.99	5.96	1	TRUE	128-152_2012.9781	North America	TRUE	2013 winter	2012
496	128-153	H3N2	Not Mutated	USA	128	F	8	2012-12-24	Year Five	Treated	N	11	No	FALSE	0.25	0.38	1.68	0.23	FALSE	19.91	7.17	0	TRUE	128-153_2012.989	North America	TRUE	2013 winter	2012
497	128-154	H3N2	Not Mutated	USA	128	F	2	2012-12-24	Year Five	Treated	N	12	Yes	FALSE	0.93	0.38	2.45	0.27	FALSE	21.96	6.56	1	TRUE	128-154_2012.989	North America	TRUE	2013 winter	2012
498	128-155	BYamagata	Not Mutated	USA	128	F	13	2012-12-24	Year Five	Untreated	N	14	No	TRUE	2.71	2.83	1.66	2.82	NA	25.68	5.76	1	TRUE	128-155_2012.989	North America	TRUE	2013 winter	2012
499	128-156	BYamagata	Not Mutated	USA	128	M	61	2012-12-24	Year Five	Treated	N	13	Yes	FALSE	4.99	2.83	2.55	2.82	FALSE	20.5	7.3	2	TRUE	128-156_2012.989	North America	TRUE	2013 winter	2012
500	128-157	H3N2	Not Mutated	USA	128	M	1	2012-12-26	Year Five	Treated	N	9	No	FALSE	0.41	0.42	0.81	0.32	FALSE	30.38	4.08	1	TRUE	128-157_2012.9945	North America	TRUE	2013 winter	2012
501	128-158	H3N2	Not Mutated	USA	128	F	7	2012-12-26	Year Five	Treated	N	15	No	FALSE	NA	NA	NA	NA	FALSE	22.4	6.43	0	FALSE	NA	NA	NA	NA	NA
502	128-159	H3N2	Not Mutated	USA	128	M	34	2012-12-26	Year Five	Treated	N	13	No	FALSE	0.35	0.42	0.6	0.27	FALSE	21.76	6.62	1	TRUE	128-159_2012.9945	North America	TRUE	2013 winter	2012
503	128-160	BYamagata	Not Mutated	USA	128	F	31	2012-12-27	Year Five	Treated	N	13	No	TRUE	3.77	2.83	3.15	2.82	FALSE	23.71	6.35	1	TRUE	128-160_2012.9973	North America	TRUE	2013 winter	2012
504	128-161	H3N2	Not Mutated	USA	128	M	16	2012-12-28	Year Five	Treated	N	11	No	FALSE	0.27	0.35	0.67	0.27	TRUE	27.78	4.84	2	TRUE	128-161_2013	North America	TRUE	2013 winter	2012
505	128-162	H3N2	Not Mutated	USA	128	M	4	2012-12-28	Year Five	Treated	N	11	No	FALSE	0.28	0.35	0.49	0.23	FALSE	18.66	7.53	1	TRUE	128-162_2013	North America	TRUE	2013 winter	2012
506	128-163	BYamagata	Not Mutated	USA	128	M	14	2012-12-28	Year Five	Treated	N	12	No	FALSE	3.45	2.83	3.29	2.82	FALSE	20.79	7.21	2	TRUE	128-163_2013	North America	TRUE	2013 winter	2012
507	128-165	H3N2	Not Mutated	USA	128	F	55	2012-12-31	Year Five	Treated	N	15	No	FALSE	NA	NA	NA	NA	FALSE	26.98	5.08	1	FALSE	NA	NA	NA	NA	NA
508	128-166	H3N2	Not Mutated	USA	128	F	15	2012-12-31	Year Five	Treated	N	21	No	FALSE	NA	NA	NA	NA	FALSE	32.59	3.42	2	FALSE	NA	NA	NA	NA	NA
509	128-167	H3N2	Not Mutated	USA	128	F	10	2012-12-31	Year Five	Untreated	N	15	No	FALSE	0.41	0.57	0.62	0.21	NA	23.23	6.19	1	TRUE	128-167_2013.0082	North America	TRUE	2013 winter	2012
510	128-168	BYamagata	Not Mutated	USA	128	M	12	2012-12-31	Year Five	Treated	N	17	No	TRUE	9.93	3.98	6.89	3.44	FALSE	22.98	6.56	1	TRUE	128-168_2013.0082	North America	TRUE	2013 winter	2012
511	128-169	BYamagata	Not Mutated	USA	128	M	41	2013-01-01	Year Five	Rejected	N	13	No	FALSE	11.49	3.98	7.82	3.44	FALSE	21.96	6.87	2	TRUE	128-169_2013.011	North America	TRUE	2013 winter	2012
512	128-171	BYamagata	Not Mutated	USA	128	F	42	2013-01-02	Year Five	Rejected	N	20	No	TRUE	12.15	3.98	7.12	3.44	FALSE	20.48	7.31	2	TRUE	128-171_2013.0137	North America	TRUE	2013 winter	2012
513	128-174	H3N2	Not Mutated	USA	128	F	43	2013-01-03	Year Five	Treated	N	21	No	TRUE	0.44	0.57	0.44	0.22	FALSE	23.68	6.05	1	TRUE	128-174_2013.0164	North America	TRUE	2013 winter	2012
514	128-175	H3N2	Not Mutated	USA	128	M	11	2013-01-04	Year Five	Treated	N	21	No	TRUE	0.33	0.57	0.62	0.21	FALSE	22.96	6.27	1	TRUE	128-175_2013.0192	North America	TRUE	2013 winter	2012
515	128-176	H3N2	Not Mutated	USA	128	F	14	2013-01-04	Year Five	Treated	N	13	No	FALSE	1.59	0.57	2.59	0.26	FALSE	23.82	6.01	1	TRUE	128-176_2013.0192	North America	TRUE	2013 winter	2012
516	128-177	H3N2	Not Mutated	USA	128	F	7	2013-01-04	Year Five	Treated	N	18	No	FALSE	0.4	0.57	0.78	0.23	FALSE	21.74	6.63	1	TRUE	128-177_2013.0192	North America	TRUE	2013 winter	2012
517	128-178	H3N2	Not Mutated	USA	128	M	14	2013-01-04	Year Five	Treated	N	8	No	FALSE	0.21	0.33	0.71	0.29	TRUE	26.65	5.18	1	TRUE	128-178_2013.0192	North America	TRUE	2013 winter	2012
518	128-179	H3N2	Not Mutated	USA	128	M	13	2013-01-04	Year Five	Treated	N	18	No	TRUE	0.43	0.59	0.39	0.23	FALSE	18.53	7.57	1	FALSE	NA	NA	NA	NA	NA
519	128-180	H3N2	Not Mutated	USA	128	F	13	2013-01-05	Year Five	Treated	N	16	Yes	FALSE	0.19	0.33	0.71	0.29	TRUE	26.99	5.08	1	TRUE	128-180_2013.0219	North America	TRUE	2013 winter	2012
520	128-181	BYamagata	Not Mutated	USA	128	F	9	2013-01-05	Year Five	Treated	N	15	Yes	FALSE	3.39	2.46	3.84	2.49	FALSE	26.69	5.46	1	TRUE	128-181_2013.0219	North America	TRUE	2013 winter	2012
521	128-183	BYamagata	Not Mutated	USA	128	M	4	2013-01-06	Year Five	Treated	N	8	No	FALSE	3.15	2.46	3.94	2.49	FALSE	22.07	6.83	1	TRUE	128-183_2013.0247	North America	TRUE	2013 winter	2012
522	128-185	H3N2	Not Mutated	USA	128	F	4	2013-01-07	Year Five	Untreated	N	14	No	FALSE	0.14	0.47	0.67	0.24	NA	26.74	5.15	1	TRUE	128-185_2013.0274	North America	TRUE	2013 winter	2012
523	128-186	H3N2	Not Mutated	USA	128	M	5	2013-01-07	Year Five	Rejected	N	12	No	FALSE	0.31	0.47	0.96	0.29	FALSE	24.87	5.7	1	TRUE	128-186_2013.0274	North America	TRUE	2013 winter	2012
524	128-187	H3N2	Not Mutated	USA	128	F	8	2013-01-07	Year Five	Treated	N	14	No	FALSE	0.33	0.47	0.87	0.29	FALSE	25.73	5.45	1	TRUE	128-187_2013.0274	North America	TRUE	2013 winter	2012
525	128-188	H3N2	Not Mutated	USA	128	F	40	2013-01-07	Year Five	Treated	N	10	No	FALSE	0.27	0.57	0.35	0.24	FALSE	29.57	4.32	2	TRUE	128-188_2013.0274	North America	TRUE	2013 winter	2012
526	128-189	H3N2	Not Mutated	USA	128	F	22	2013-01-08	Year Five	Treated	N	8	No	FALSE	0.36	0.57	0.38	0.24	TRUE	25.62	5.48	1	TRUE	128-189_2013.0301	North America	TRUE	2013 winter	2012
527	128-190	H3N2	Not Mutated	USA	128	F	2	2013-01-08	Year Five	Treated	N	12	No	FALSE	0.45	0.57	0.63	0.21	FALSE	23.45	6.12	1	TRUE	128-190_2013.0301	North America	TRUE	2013 winter	2012
528	128-191	H3N2	Not Mutated	USA	128	M	4	2013-01-08	Year Five	Treated	N	21	No	FALSE	0.41	0.57	0.86	0.24	FALSE	22.31	6.46	0	TRUE	128-191_2013.0301	North America	TRUE	2013 winter	2012
529	128-192	H3N2	Not Mutated	USA	128	F	26	2013-01-09	Year Five	Treated	N	13	No	FALSE	0.32	0.57	0.52	0.24	TRUE	27.37	4.96	2	TRUE	128-192_2013.0329	North America	TRUE	2013 winter	2012
530	128-193	H3N2	Not Mutated	USA	128	F	9	2013-01-09	Year Five	Rejected	N	21	No	FALSE	0.27	0.41	0.35	0.24	FALSE	27.86	4.82	2	TRUE	128-193_2013.0329	North America	TRUE	2013 winter	2012
531	128-194	H3N2	Not Mutated	USA	128	F	39	2013-01-09	Year Five	Treated	N	6	Yes	FALSE	0.3	0.57	0.49	0.24	TRUE	23.66	6.06	1	TRUE	128-194_2013.0329	North America	TRUE	2013 winter	2012
532	128-195	H3N2	Not Mutated	USA	128	F	48	2013-01-09	Year Five	Untreated	N	12	No	FALSE	0.35	0.57	0.46	0.21	NA	22.36	6.44	2	TRUE	128-195_2013.0329	North America	TRUE	2013 winter	2012
533	128-196	H3N2	Not Mutated	USA	128	F	17	2013-01-09	Year Five	Treated	N	13	No	FALSE	0.26	0.57	0.4	0.24	FALSE	26.58	5.2	1	TRUE	128-196_2013.0329	North America	TRUE	2013 winter	2012
534	128-197	H3N2	Not Mutated	USA	128	M	2	2013-01-09	Year Five	Treated	N	10	No	FALSE	0.29	0.57	0.45	0.24	FALSE	25.89	5.4	1	TRUE	128-197_2013.0329	North America	TRUE	2013 winter	2012
535	128-198	H3N2	Not Mutated	USA	128	F	15	2013-01-09	Year Five	Treated	N	20	No	FALSE	0.46	0.59	0.63	0.23	FALSE	22.99	6.26	1	TRUE	128-198_2013.0329	North America	TRUE	2013 winter	2012
536	128-199	H3N2	Not Mutated	USA	128	F	38	2013-01-09	Year Five	Treated	N	14	Yes	FALSE	0.3	0.4	0.62	0.23	FALSE	31.37	3.78	1	TRUE	128-199_2013.0329	North America	TRUE	2013 winter	2012
537	128-200	H3N2	Not Mutated	USA	128	F	41	2013-01-10	Year Five	Treated	N	16	No	FALSE	0.38	0.54	0.59	0.21	FALSE	24.59	5.78	1	TRUE	128-200_2013.0356	North America	TRUE	2013 winter	2012
538	128-201	H3N2	Not Mutated	USA	128	F	12	2013-01-10	Year Five	Treated	N	16	No	FALSE	0.41	0.45	0.81	0.21	TRUE	30.16	4.14	2	TRUE	128-201_2013.0356	North America	TRUE	2013 winter	2012
539	128-202	H3N2	Not Mutated	USA	128	F	41	2013-01-10	Year Five	Untreated	N	12	Yes	FALSE	NA	NA	NA	NA	NA	31.81	3.65	1	FALSE	NA	NA	NA	NA	NA
540	128-204	BYamagata	Not Mutated	USA	128	F	32	2013-01-11	Year Five	Treated	N	14	No	FALSE	4.82	3.41	4.68	3.5	FALSE	21.64	6.96	2	TRUE	128-204_2013.0384	North America	TRUE	2013 winter	2012
541	128-205	BYamagata	Not Mutated	USA	128	F	1	2013-01-11	Year Five	Treated	N	10	No	FALSE	3.77	2.3	6.07	3.35	FALSE	22.46	6.72	1	TRUE	128-205_2013.0384	North America	TRUE	2013 winter	2012
542	128-206	H3N2	Not Mutated	USA	128	F	35	2013-01-11	Year Five	Treated	N	16	No	FALSE	0.35	0.45	0.88	0.21	FALSE	25.88	5.4	1	TRUE	128-206_2013.0384	North America	TRUE	2013 winter	2012
543	128-207	H3N2	Not Mutated	USA	128	M	3	2013-01-11	Year Five	Treated	N	6	No	FALSE	NA	NA	NA	NA	FALSE	34.42	2.88	1	FALSE	NA	NA	NA	NA	NA
544	128-208	H3N2	Not Mutated	USA	128	F	32	2013-01-11	Year Five	Treated	N	18	No	FALSE	0.4	0.54	1	0.21	FALSE	21.19	6.79	1	TRUE	128-208_2013.0384	North America	TRUE	2013 winter	2012
545	128-210	H3N2	Not Mutated	USA	128	M	44	2013-01-13	Year Five	Treated	N	14	No	FALSE	0.28	0.5	0.49	0.32	FALSE	27.3	4.99	1	TRUE	128-210_2013.0438	North America	TRUE	2013 winter	2012
546	128-211	H3N2	Not Mutated	USA	128	M	8	2013-01-14	Year Five	Treated	N	7	No	FALSE	NA	NA	NA	NA	FALSE	32.31	3.51	1	FALSE	NA	NA	NA	NA	NA
547	128-212	H3N2	Not Mutated	USA	128	M	10	2013-01-14	Year Five	Treated	N	6	No	FALSE	0.35	0.41	0.41	0.32	FALSE	28.43	4.65	0	TRUE	128-212_2013.0466	North America	TRUE	2013 winter	2012
548	128-213	H3N2	Not Mutated	USA	128	F	11	2013-01-14	Year Five	Rejected	N	4	No	FALSE	0.51	0.5	0.45	0.32	FALSE	24.35	5.86	2	TRUE	128-213_2013.0466	North America	TRUE	2013 winter	2012
549	128-214	H3N2	Not Mutated	USA	128	M	2	2013-01-14	Year Five	Treated	N	10	Yes	FALSE	0.24	0.51	0.28	0.23	FALSE	26.14	5.33	1	TRUE	128-214_2013.0466	North America	TRUE	2013 winter	2012
550	128-215	H3N2	Not Mutated	USA	128	F	10	2013-01-14	Year Five	Treated	N	16	Yes	TRUE	0.13	0.51	0.27	0.23	FALSE	22.52	6.4	1	TRUE	128-215_2013.0466	North America	TRUE	2013 winter	2012
551	128-216	H3N2	Not Mutated	USA	128	F	62	2013-01-14	Year Five	Untreated	N	7	No	FALSE	0.28	0.51	0.4	0.23	NA	28.09	4.75	2	TRUE	128-216_2013.0466	North America	TRUE	2013 winter	2012
552	128-217	H3N2	Not Mutated	USA	128	F	62	2013-01-14	Year Five	Treated	N	18	No	FALSE	0.12	0.51	0.64	0.27	FALSE	30.96	3.91	2	TRUE	128-217_2013.0466	North America	TRUE	2013 winter	2012
553	128-218	H3N2	Not Mutated	USA	128	F	3	2013-01-14	Year Five	Treated	N	12	No	TRUE	0.22	0.51	0.4	0.23	FALSE	21.79	6.61	1	TRUE	128-218_2013.0466	North America	TRUE	2013 winter	2012
554	128-219	H3N2	Not Mutated	USA	128	F	5	2013-01-14	Year Five	Untreated	N	15	No	FALSE	0.11	0.51	0.29	0.23	NA	23.73	6.04	1	TRUE	128-219_2013.0466	North America	TRUE	2013 winter	2012
555	128-220	H3N2	Not Mutated	USA	128	F	36	2013-01-15	Year Five	Treated	N	10	No	FALSE	0.35	0.51	0.3	0.23	TRUE	25.48	5.52	2	TRUE	128-220_2013.0493	North America	TRUE	2013 winter	2012
556	128-222	H3N2	Not Mutated	USA	128	F	8	2013-01-16	Year Five	Treated	N	10	Yes	FALSE	0.16	0.47	0.32	0.18	FALSE	27.43	4.95	1	TRUE	128-222_2013.0521	North America	TRUE	2013 winter	2012
557	128-223	H3N2	Not Mutated	USA	128	M	8	2013-01-16	Year Five	Treated	N	10	No	FALSE	0.22	0.34	0.6	0.21	FALSE	27.34	4.97	1	TRUE	128-223_2013.0521	North America	TRUE	2013 winter	2012
558	128-224	BYamagata	Not Mutated	USA	128	M	5	2013-01-16	Year Five	Untreated	N	18	No	TRUE	4.08	3.1	5.82	0.79	NA	19.75	7.52	1	TRUE	128-224_2013.0521	North America	TRUE	2013 winter	2012
559	128-225	H3N2	Not Mutated	USA	128	M	4	2013-01-17	Year Five	Treated	N	12	No	FALSE	0.23	0.26	0.14	0.21	FALSE	21.74	6.63	0	TRUE	128-225_2013.0548	North America	TRUE	2013 winter	2012
560	128-226	H3N2	Not Mutated	USA	128	M	17	2013-01-17	Year Five	Treated	N	15	Yes	TRUE	0.2	0.26	0.38	0.21	FALSE	20.83	6.89	1	TRUE	128-226_2013.0548	North America	TRUE	2013 winter	2012
561	128-227	H3N2	Not Mutated	USA	128	M	4	2013-01-17	Year Five	Treated	N	18	Yes	FALSE	0.15	0.26	0.32	0.21	FALSE	24.18	5.91	1	TRUE	128-227_2013.0548	North America	TRUE	2013 winter	2012
562	128-228	H3N2	Not Mutated	USA	128	M	1	2013-01-17	Year Five	Untreated	N	13	Yes	FALSE	0.21	0.26	0.52	0.27	NA	23.23	6.19	0	TRUE	128-228_2013.0548	North America	TRUE	2013 winter	2012
563	128-229	H3N2	Not Mutated	USA	128	M	24	2013-01-18	Year Five	Untreated	N	19	No	FALSE	0.11	0.26	0.86	0.21	NA	24.96	5.68	1	TRUE	128-229_2013.0575	North America	TRUE	2013 winter	2012
564	128-231	H3N2	Not Mutated	USA	128	M	5	2013-01-18	Year Five	Rejected	N	9	Yes	FALSE	NA	NA	NA	NA	FALSE	26.49	5.22	1	FALSE	NA	NA	NA	NA	NA
565	128-232	H3N2	Not Mutated	USA	128	F	29	2013-01-18	Year Five	Untreated	N	12	Yes	FALSE	0.2	0.3	0.35	0.26	NA	24.9	5.69	1	TRUE	128-232_2013.0575	North America	TRUE	2013 winter	2012
566	128-233	BYamagata	Not Mutated	USA	128	F	7	2013-01-21	Year Five	Untreated	N	18	Yes	TRUE	1.47	0.89	2.92	2.77	NA	25.63	5.78	0	TRUE	128-233_2013.0658	North America	TRUE	2013 winter	2012
567	128-234	H3N2	Not Mutated	USA	128	F	33	2013-01-21	Year Five	Treated	N	14	Yes	FALSE	NA	NA	NA	NA	TRUE	31.86	3.64	1	FALSE	NA	NA	NA	NA	NA
568	128-235	BYamagata	Not Mutated	USA	128	M	6	2013-01-22	Year Five	Untreated	N	12	No	FALSE	1.34	0.89	2.27	2.77	NA	21.99	6.86	1	TRUE	128-235_2013.0685	North America	TRUE	2013 winter	2012
569	128-236	H3N2	Not Mutated	USA	128	M	6	2013-01-22	Year Five	Untreated	N	14	No	FALSE	0.1	0.24	0.83	0.24	NA	24.19	5.9	2	TRUE	128-236_2013.0685	North America	TRUE	2013 winter	2012
570	128-238	BYamagata	Not Mutated	USA	128	F	4	2013-01-23	Year Five	Treated	N	21	Yes	FALSE	1.88	0.89	4.45	2.77	FALSE	24.59	6.09	1	TRUE	128-238_2013.0712	North America	TRUE	2013 winter	2012
571	128-239	H3N2	Not Mutated	USA	128	M	44	2013-01-24	Year Five	Treated	N	16	No	FALSE	0.08	0.24	0.71	0.26	FALSE	31.55	3.73	1	TRUE	128-239_2013.074	North America	TRUE	2013 winter	2012
572	128-241	BYamagata	Not Mutated	USA	128	F	14	2013-01-24	Year Five	Untreated	N	4	No	FALSE	1.91	0.89	3.61	2.77	NA	18.85	7.79	1	TRUE	128-241_2013.074	North America	TRUE	2013 winter	2012
573	128-242	H3N2	Not Mutated	USA	128	M	7	2013-01-28	Year Five	Untreated	N	17	No	FALSE	0.08	0.17	0.54	0.27	NA	25.42	5.54	1	TRUE	128-242_2013.0849	North America	TRUE	2013 winter	2012
574	128-243	H3N2	Not Mutated	USA	128	M	42	2013-01-29	Year Five	Treated	N	12	No	FALSE	0.08	0.17	0.55	0.24	FALSE	26.72	5.16	2	TRUE	128-243_2013.0877	North America	TRUE	2013 winter	2012
575	128-244	H3N2	Not Mutated	USA	128	M	6	2013-01-29	Year Five	Untreated	N	9	Yes	FALSE	0.2	0.2	0.59	0.2	NA	25.76	5.44	1	TRUE	128-244_2013.0877	North America	TRUE	2013 winter	2012
576	128-246	H3N2	Not Mutated	USA	128	M	10	2013-01-31	Year Five	Treated	N	13	No	TRUE	0.08	0.24	0.74	0.26	FALSE	22.62	6.37	1	TRUE	128-246_2013.0932	North America	TRUE	2013 winter	2012
577	128-247	BYamagata	Not Mutated	USA	128	F	7	2013-02-01	Year Five	Treated	N	17	No	FALSE	0.91	0.89	3.87	2.77	FALSE	22.89	6.59	1	TRUE	128-247_2013.0959	North America	TRUE	2013 winter	2012
578	128-249	BYamagata	Not Mutated	USA	128	F	7	2013-02-05	Year Five	Treated	N	19	No	FALSE	5.62	2.55	3.31	2.73	FALSE	25.7	5.76	1	TRUE	128-249_2013.1068	North America	TRUE	2013 winter	2012
579	128-250	BVictoria	Not Mutated	USA	128	F	3	2013-02-05	Year Five	Treated	N	18	No	FALSE	6.97	2.55	2.82	2.5	FALSE	25.78	5.73	1	TRUE	128-250_2013.1068	North America	TRUE	2013 winter	2012
580	128-251	BYamagata	Not Mutated	USA	128	M	6	2013-02-05	Year Five	Untreated	N	20	Yes	FALSE	4.73	2.55	2.81	2.5	NA	23.19	6.5	1	TRUE	128-251_2013.1068	North America	TRUE	2013 winter	2012
581	128-252	H3N2	Not Mutated	USA	128	F	3	2013-02-07	Year Five	Untreated	N	10	No	FALSE	0.15	0.49	0.67	0.33	NA	29.72	4.27	1	TRUE	128-252_2013.1123	North America	TRUE	2013 winter	2012
582	128-253	H3N2	Not Mutated	USA	128	F	20	2013-02-07	Year Five	Untreated	N	9	No	TRUE	0.31	0.49	0.8	0.34	NA	24.44	5.83	1	TRUE	128-253_2013.1123	North America	TRUE	2013 winter	2012
583	128-254	BYamagata	Not Mutated	USA	128	M	7	2013-02-11	Year Five	Untreated	N	14	Yes	FALSE	6.22	2.55	2.65	2.5	NA	31.32	4.09	2	TRUE	128-254_2013.1233	North America	TRUE	2013 winter	2012
584	128-255	BYamagata	Not Mutated	USA	128	F	3	2013-02-12	Year Five	Treated	N	11	No	FALSE	5.75	2.55	3.01	2.5	FALSE	29.53	4.62	1	TRUE	128-255_2013.126	North America	TRUE	2013 winter	2012
585	128-257	H3N2	Not Mutated	USA	128	M	51	2013-02-13	Year Five	Treated	N	5	No	FALSE	0.22	0.49	0.54	0.33	FALSE	29.83	4.24	1	TRUE	128-257_2013.1288	North America	TRUE	2013 winter	2012
586	128-258	BYamagata	Not Mutated	USA	128	F	5	2013-02-14	Year Five	Untreated	N	19	Yes	FALSE	5.98	2.55	2.04	2.5	NA	26.26	5.59	2	TRUE	128-258_2013.1315	North America	TRUE	2013 winter	2012
587	128-259	PH1N1	Not Mutated	USA	128	M	55	2013-02-19	Year Five	Treated	N	17	No	FALSE	0.3	0.52	0.35	0.25	FALSE	23.6	6.08	1	TRUE	128-259_2013.1452	North America	TRUE	2013 winter	2012
588	128-260	H3N2	Not Mutated	USA	128	M	6	2013-02-26	Year Five	Untreated	N	21	No	FALSE	0.3	0.52	0.65	0.31	NA	23.5	6.11	1	TRUE	128-260_2013.1644	North America	TRUE	2013 winter	2012
589	128-261	BVictoria	Not Mutated	USA	128	M	12	2013-02-27	Year Five	Untreated	N	21	No	FALSE	7.18	1.72	3.03	1.83	NA	26.84	5.42	1	TRUE	128-261_2013.1671	North America	TRUE	2013 winter	2012
590	128-263	BVictoria	Not Mutated	USA	128	F	5	2013-02-28	Year Five	Treated	N	14	Yes	FALSE	8.31	1.72	3.52	1.83	FALSE	25.2	5.91	1	TRUE	128-263_2013.1699	North America	TRUE	2013 winter	2012
591	128-264	BVictoria	Not Mutated	USA	128	F	6	2013-03-03	Year Five	Untreated	N	17	No	FALSE	9.48	1.72	2.88	1.83	NA	19.99	7.45	1	TRUE	128-264_2013.1781	North America	TRUE	2013 winter	2012
592	129-001	PH1N1	Not Mutated	USA	129	M	24	2009-11-09	Year Two	Treated	N	11	No	TRUE	0.43	0.67	0.14	0.21	FALSE	28.16	4.73	2	TRUE	129-001_2009.8548	North America	TRUE	2010 winter	2009
593	129-002	PH1N1	Not Mutated	USA	129	M	1	2009-11-10	Year Two	Treated	N	16	No	TRUE	0.4	0.67	0.16	0.21	FALSE	23.33	6.16	0	TRUE	129-002_2009.8575	North America	TRUE	2010 winter	2009
594	129-003	PH1N1	Not Mutated	USA	129	M	20	2009-12-02	Year Two	Treated	N	15	No	TRUE	0.45	0.69	0.39	0.4	FALSE	22.3	6.46	0	TRUE	129-003_2009.9178	North America	TRUE	2010 winter	2009
595	130-001	PH1N1	Not Mutated	USA	130	M	12	2009-10-13	Year Two	Treated	N	13	No	TRUE	0.49	0.77	0.38	0.57	FALSE	23.7	6.05	2	TRUE	130-001_2009.7808	North America	TRUE	2009 summer	2009
596	130-002	PH1N1	Not Mutated	USA	130	M	3	2009-10-14	Year Two	Treated	N	10	No	TRUE	0.45	0.77	0.4	0.57	FALSE	23.49	6.11	1	TRUE	130-002_2009.7836	North America	TRUE	2009 summer	2009
597	130-003	PH1N1	Not Mutated	USA	130	F	8	2009-10-15	Year Two	Treated	N	18	Yes	TRUE	0.22	0.73	0.19	0.23	FALSE	18.78	7.5	1	TRUE	130-003_2009.7863	North America	TRUE	2009 summer	2009
598	130-004	PH1N1	Not Mutated	USA	130	F	10	2009-10-15	Year Two	Treated	N	21	No	TRUE	0.18	0.73	0.2	0.23	FALSE	24.3	5.87	1	TRUE	130-004_2009.7863	North America	TRUE	2009 summer	2009
599	130-005	PH1N1	Not Mutated	USA	130	F	5	2009-10-15	Year Two	Untreated	N	14	No	TRUE	0.44	0.78	0.4	0.57	NA	28.58	4.61	1	TRUE	130-005_2009.7863	North America	TRUE	2009 summer	2009
600	130-006	PH1N1	Not Mutated	USA	130	F	14	2009-10-16	Year Two	Treated	N	6	No	FALSE	0.18	0.72	0.2	0.23	FALSE	22.71	6.34	2	TRUE	130-006_2009.789	North America	TRUE	2009 summer	2009
601	130-007	PH1N1	Not Mutated	USA	130	M	7	2009-10-16	Year Two	Treated	N	16	No	FALSE	0.24	0.4	0.18	0.25	FALSE	22.29	6.46	1	TRUE	130-007_2009.789	North America	TRUE	2009 summer	2009
602	130-008	PH1N1	Not Mutated	USA	130	F	40	2009-10-16	Year Two	Treated	N	15	No	FALSE	0.23	0.4	0.2	0.25	FALSE	21.78	6.61	1	TRUE	130-008_2009.789	North America	TRUE	2009 summer	2009
603	130-009	PH1N1	Not Mutated	USA	130	F	10	2009-10-19	Year Two	Untreated	N	17	No	FALSE	0.21	0.4	0.2	0.25	NA	23.43	6.13	2	TRUE	130-009_2009.7973	North America	TRUE	2009 summer	2009
604	130-010	PH1N1	Not Mutated	USA	130	F	9	2009-10-19	Year Two	Treated	N	17	No	TRUE	0.34	0.63	0.48	0.58	FALSE	23.52	6.1	1	TRUE	130-010_2009.7973	North America	TRUE	2009 summer	2009
605	130-011	PH1N1	Not Mutated	USA	130	F	19	2009-10-19	Year Two	Treated	N	10	No	FALSE	0.26	0.4	0.21	0.25	FALSE	25.57	5.5	2	TRUE	130-011_2009.7973	North America	TRUE	2009 summer	2009
606	130-012	PH1N1	Not Mutated	USA	130	M	9	2009-10-20	Year Two	Treated	N	9	No	FALSE	0.19	0.48	0.27	0.37	FALSE	29.78	4.25	1	TRUE	130-012_2009.8	North America	TRUE	2009 summer	2009
607	130-013	PH1N1	Not Mutated	USA	130	M	2	2009-10-20	Year Two	Treated	N	8	No	TRUE	0.23	0.4	0.15	0.25	FALSE	22.63	6.36	1	TRUE	130-013_2009.8	North America	TRUE	2009 summer	2009
608	130-014	PH1N1	Not Mutated	USA	130	M	10	2009-10-21	Year Two	Treated	N	9	No	TRUE	0.36	0.49	0.35	0.26	FALSE	27.84	4.83	2	TRUE	130-014_2009.8027	North America	TRUE	2009 summer	2009
609	130-015	PH1N1	Not Mutated	USA	130	F	4	2009-10-21	Year Two	Treated	N	12	No	FALSE	0.25	0.4	0.16	0.25	FALSE	31.01	3.89	0	TRUE	130-015_2009.8027	North America	TRUE	2009 summer	2009
610	130-016	PH1N1	Not Mutated	USA	130	M	14	2009-10-21	Year Two	Untreated	N	8	No	FALSE	0.36	0.49	0.36	0.44	NA	26.69	5.17	2	TRUE	130-016_2009.8027	North America	TRUE	2009 summer	2009
611	130-018	PH1N1	Not Mutated	USA	130	F	9	2009-10-22	Year Two	Treated	N	14	No	TRUE	0.29	0.56	0.35	0.44	FALSE	31.95	3.61	1	TRUE	130-018_2009.8055	North America	TRUE	2009 summer	2009
612	130-020	PH1N1	Not Mutated	USA	130	F	7	2009-10-26	Year Two	Treated	N	15	No	FALSE	0.23	0.39	0.25	0.29	FALSE	22.27	6.47	1	TRUE	130-020_2009.8164	North America	TRUE	2009 summer	2009
613	130-021	PH1N1	Not Mutated	USA	130	F	2	2009-10-26	Year Two	Treated	N	15	No	TRUE	0.11	0.25	0.2	0.23	FALSE	22.33	6.45	1	TRUE	130-021_2009.8164	North America	TRUE	2009 summer	2009
614	130-022	PH1N1	Not Mutated	USA	130	M	8	2009-10-27	Year Two	Treated	N	11	Yes	FALSE	0.16	0.25	0.23	0.23	FALSE	22.65	6.36	1	TRUE	130-022_2009.8192	North America	TRUE	2009 summer	2009
615	130-023	PH1N1	Not Mutated	USA	130	M	12	2009-10-28	Year Two	Treated	N	12	No	TRUE	0.09	0.25	0.19	0.23	FALSE	21.76	6.62	0	TRUE	130-023_2009.8219	North America	TRUE	2009 summer	2009
616	130-024	PH1N1	Not Mutated	USA	130	M	13	2009-10-29	Year Two	Treated	N	10	No	TRUE	0.09	0.25	0.2	0.23	FALSE	25.43	5.54	1	TRUE	130-024_2009.8247	North America	TRUE	2009 summer	2009
617	130-025	PH1N1	Not Mutated	USA	130	F	5	2009-10-29	Year Two	Treated	N	5	Yes	TRUE	0.17	0.25	0.23	0.23	FALSE	24.71	5.75	0	TRUE	130-025_2009.8247	North America	TRUE	2009 summer	2009
618	130-026	PH1N1	Not Mutated	USA	130	F	12	2009-10-30	Year Two	Treated	N	14	Yes	FALSE	0.46	0.54	0.34	0.29	FALSE	26.82	5.13	1	TRUE	130-026_2009.8274	North America	TRUE	2009 summer	2009
619	130-027	PH1N1	Not Mutated	USA	130	M	49	2009-10-30	Year Two	Rejected	N	11	No	FALSE	0.13	0.25	0.17	0.23	FALSE	27.59	4.9	2	TRUE	130-027_2009.8274	North America	TRUE	2009 summer	2009
620	130-028	PH1N1	Not Mutated	USA	130	M	4	2009-10-30	Year Two	Untreated	N	15	No	TRUE	0.49	0.54	0.4	0.29	NA	23.85	6	1	TRUE	130-028_2009.8274	North America	TRUE	2009 summer	2009
621	130-029	PH1N1	Not Mutated	USA	130	M	11	2009-10-30	Year Two	Treated	N	21	No	FALSE	0.48	0.54	0.56	0.29	FALSE	28.6	4.6	1	TRUE	130-029_2009.8274	North America	TRUE	2009 summer	2009
622	130-030	PH1N1	Not Mutated	USA	130	F	10	2009-10-30	Year Two	Rejected	N	13	Yes	FALSE	0.45	0.54	0.33	0.29	FALSE	24.61	5.78	2	TRUE	130-030_2009.8274	North America	TRUE	2009 summer	2009
623	130-031	PH1N1	Not Mutated	USA	130	F	16	2009-11-05	Year Two	Treated	N	11	No	TRUE	0.29	0.54	0.26	0.31	FALSE	25.38	5.55	2	TRUE	130-031_2009.8438	North America	TRUE	2010 winter	2009
624	130-032	PH1N1	Not Mutated	USA	130	F	38	2009-11-10	Year Two	Rejected	N	17	Yes	FALSE	0.2	0.26	0.15	0.28	FALSE	26.83	5.12	2	TRUE	130-032_2009.8575	North America	TRUE	2010 winter	2009
625	130-034	PH1N1	Not Mutated	USA	130	M	9	2009-11-16	Year Two	Treated	N	14	Yes	TRUE	0.23	0.64	0.16	0.28	FALSE	21.81	6.6	1	TRUE	130-034_2009.874	North America	TRUE	2010 winter	2009
626	130-035	PH1N1	Not Mutated	USA	130	M	29	2009-11-23	Year Two	Treated	N	11	No	FALSE	0.34	0.61	0.46	0.37	FALSE	26.34	5.27	1	TRUE	130-035_2009.8932	North America	TRUE	2010 winter	2009
627	130-036	PH1N1	Not Mutated	USA	130	M	8	2009-11-25	Year Two	Treated	N	6	Yes	FALSE	NA	NA	NA	NA	FALSE	38.04	1.82	0	FALSE	NA	NA	NA	NA	NA
628	130-037	PH1N1	Not Mutated	USA	130	F	6	2009-12-08	Year Two	Treated	N	18	Yes	FALSE	0.49	0.69	0.28	0.4	FALSE	25.35	5.56	1	TRUE	130-037_2009.9342	North America	TRUE	2010 winter	2009
629	130-039	PH1N1	Not Mutated	USA	130	M	2	2010-03-24	Year Three	Treated	N	9	No	TRUE	0.27	0.43	0.24	0.17	FALSE	21.93	6.57	1	TRUE	130-039_2010.2247	North America	TRUE	2010 winter	2009
630	130-042	PH1N1	Not Mutated	USA	130	M	26	2011-01-25	Year Three	Treated	N	14	No	TRUE	0.62	0.18	0.36	0.22	FALSE	20.8	6.9	1	TRUE	130-042_2011.0658	North America	TRUE	2011 winter	2010
631	130-043	PH1N1	Not Mutated	USA	130	F	12	2011-01-25	Year Three	Treated	N	17	No	FALSE	0.29	0.4	0.17	0.17	FALSE	19.94	7.16	1	TRUE	130-043_2011.0658	North America	TRUE	2011 winter	2010
632	130-044	H3N2	Not Mutated	USA	130	M	6	2011-01-25	Year Three	Treated	N	12	Yes	FALSE	0.22	0.4	0.27	0.17	FALSE	18.84	7.48	0	TRUE	130-044_2011.0658	North America	TRUE	2011 winter	2010
633	130-045	BVictoria	Not Mutated	USA	130	M	17	2011-01-27	Year Three	Treated	N	6	Yes	TRUE	3.7	5.55	0.66	2.11	FALSE	23.68	6.36	1	TRUE	130-045_2011.0712	North America	TRUE	2011 winter	2010
634	130-046	PH1N1	Not Mutated	USA	130	M	20	2011-01-31	Year Three	Treated	N	20	No	TRUE	0.23	0.45	0.17	0.19	FALSE	24.36	5.85	1	TRUE	130-046_2011.0822	North America	TRUE	2011 winter	2010
635	130-047	BVictoria	Not Mutated	USA	130	M	11	2011-02-03	Year Three	Treated	N	15	Yes	TRUE	2.63	1.6	0.94	2.08	FALSE	22.05	6.84	1	TRUE	130-047_2011.0904	North America	TRUE	2011 winter	2010
636	130-048	BVictoria	Not Mutated	USA	130	F	3	2011-02-04	Year Three	Untreated	N	18	No	FALSE	3.2	1.6	1.2	2.08	NA	27.38	5.26	1	TRUE	130-048_2011.0932	North America	TRUE	2011 winter	2010
637	130-049	BVictoria	Not Mutated	USA	130	M	19	2011-02-04	Year Three	Untreated	N	16	No	FALSE	2.19	1.6	0.56	2.08	NA	23.97	6.27	2	TRUE	130-049_2011.0932	North America	TRUE	2011 winter	2010
638	130-050	H3N2	Not Mutated	USA	130	M	18	2011-02-07	Year Three	Rejected	N	18	No	FALSE	0.18	0.16	0.31	0.11	FALSE	23.63	6.07	2	TRUE	130-050_2011.1014	North America	TRUE	2011 winter	2010
639	130-052	PH1N1	Not Mutated	USA	130	M	43	2011-02-09	Year Three	Treated	N	14	No	FALSE	0.5	0.16	0.31	0.11	FALSE	25.4	5.55	0	TRUE	130-052_2011.1068	North America	TRUE	2011 winter	2010
640	130-054	H3N2	Not Mutated	USA	130	M	41	2011-02-11	Year Three	Treated	N	15	No	FALSE	0.27	0.33	0.14	0.26	FALSE	24.88	5.7	0	TRUE	130-054_2011.1123	North America	TRUE	2011 winter	2010
641	130-055	H3N2	Not Mutated	USA	130	M	4	2011-02-11	Year Three	Treated	N	11	No	FALSE	0.34	0.16	0.57	0.24	FALSE	19.75	7.21	1	TRUE	130-055_2011.1123	North America	TRUE	2011 winter	2010
642	130-056	PH1N1	Not Mutated	USA	130	F	3	2011-02-11	Year Three	Untreated	N	13	No	TRUE	0.43	0.16	0.41	0.11	NA	26.17	5.32	1	TRUE	130-056_2011.1123	North America	TRUE	2011 winter	2010
643	130-057	PH1N1	Not Mutated	USA	130	M	58	2011-02-11	Year Three	Rejected	N	11	No	FALSE	0.2	0.33	0.28	0.24	FALSE	25.91	5.4	2	TRUE	130-057_2011.1123	North America	TRUE	2011 winter	2010
644	130-058	PH1N1	Not Mutated	USA	130	F	32	2011-02-15	Year Three	Treated	N	14	No	TRUE	0.46	0.36	0.12	0.19	FALSE	23.72	6.04	1	TRUE	130-058_2011.1233	North America	TRUE	2011 winter	2010
645	130-059	H3N2	Not Mutated	USA	130	F	10	2011-02-15	Year Three	Treated	N	8	No	TRUE	0.16	0.36	0.18	0.19	FALSE	24.67	5.76	1	TRUE	130-059_2011.1233	North America	TRUE	2011 winter	2010
646	130-060	H3N2	Not Mutated	USA	130	F	8	2011-02-16	Year Three	Treated	N	14	No	FALSE	0.19	0.36	0.15	0.19	FALSE	22.55	6.39	1	TRUE	130-060_2011.126	North America	TRUE	2011 winter	2010
647	130-061	H3N2	Not Mutated	USA	130	M	10	2011-02-18	Year Three	Treated	N	18	No	FALSE	0.37	0.36	0.25	0.19	FALSE	20.39	7.02	1	TRUE	130-061_2011.1315	North America	TRUE	2011 winter	2010
648	130-062	BVictoria	Not Mutated	USA	130	M	9	2011-02-21	Year Three	Treated	N	15	Yes	FALSE	11.24	1.77	5.99	0.93	FALSE	24.83	6.01	1	TRUE	130-062_2011.1397	North America	TRUE	2011 winter	2010
649	130-063	BVictoria	Not Mutated	USA	130	M	38	2011-02-21	Year Three	Treated	N	16	No	FALSE	9.4	1.77	5.54	0.93	FALSE	30.6	4.3	1	TRUE	130-063_2011.1397	North America	TRUE	2011 winter	2010
650	130-064	H3N2	Not Mutated	USA	130	M	9	2011-02-24	Year Three	Treated	N	14	No	FALSE	0.16	0.23	0.15	0.19	FALSE	26.13	5.33	1	TRUE	130-064_2011.1479	North America	TRUE	2011 winter	2010
651	130-065	H3N2	Not Mutated	USA	130	F	63	2011-02-28	Year Three	Treated	N	15	No	FALSE	0.12	0.23	0.1	0.19	FALSE	24.6	5.78	1	TRUE	130-065_2011.1589	North America	TRUE	2011 winter	2010
652	130-066	H3N2	Not Mutated	USA	130	F	10	2011-03-17	Year Three	Treated	N	8	No	FALSE	0.15	0.23	0.21	0.19	FALSE	27.67	4.88	0	TRUE	130-066_2011.2055	North America	TRUE	2011 winter	2010
653	130-067	H3N2	Not Mutated	USA	130	M	5	2012-03-12	Year Four	Treated	N	10	No	TRUE	0.15	0.46	0.26	0.14	FALSE	23.64	6.06	1	TRUE	130-067_2012.1945	North America	TRUE	2012 winter	2011
654	130-068	H3N2	Not Mutated	USA	130	F	6	2012-11-27	Year Five	Treated	N	13	Yes	TRUE	0.16	0.18	0.27	0.1	FALSE	27.93	4.8	2	TRUE	130-068_2012.9151	North America	TRUE	2013 winter	2012
655	130-069	H3N2	Not Mutated	USA	130	M	6	2012-12-03	Year Five	Treated	N	14	No	TRUE	0.23	0.38	0.52	0.18	FALSE	25.74	5.45	1	TRUE	130-069_2012.9315	North America	TRUE	2013 winter	2012
656	130-071	BYamagata	Not Mutated	USA	130	M	42	2012-12-06	Year Five	Treated	N	11	No	FALSE	2.25	3.13	0.88	2.13	FALSE	20.97	7.16	1	TRUE	130-071_2012.9397	North America	TRUE	2013 winter	2012
657	130-072	H3N2	Not Mutated	USA	130	M	16	2012-12-07	Year Five	Treated	N	7	No	FALSE	0.24	0.38	0.43	0.18	FALSE	27.81	4.83	1	TRUE	130-072_2012.9425	North America	TRUE	2013 winter	2012
658	130-073	H3N2	Not Mutated	USA	130	F	17	2012-12-07	Year Five	Untreated	N	10	Yes	FALSE	0.16	0.24	0.34	0.2	NA	25.12	5.63	1	TRUE	130-073_2012.9425	North America	TRUE	2013 winter	2012
659	130-074	H3N2	Not Mutated	USA	130	M	66	2012-12-11	Year Five	Treated	N	12	No	FALSE	0.19	0.27	0.4	0.12	FALSE	25.53	5.51	2	TRUE	130-074_2012.9534	North America	TRUE	2013 winter	2012
660	130-075	H3N2	Not Mutated	USA	130	M	33	2012-12-13	Year Five	Treated	N	8	No	FALSE	0.15	0.27	0.19	0.12	FALSE	21.55	6.68	1	TRUE	130-075_2012.9589	North America	TRUE	2013 winter	2012
661	130-076	H3N2	Not Mutated	USA	130	M	4	2012-12-17	Year Five	Treated	N	7	No	FALSE	0.13	0.27	0.3	0.15	FALSE	22.99	6.26	1	TRUE	130-076_2012.9699	North America	TRUE	2013 winter	2012
662	130-077	H3N2	Not Mutated	USA	130	M	5	2012-12-18	Year Five	Treated	N	9	No	FALSE	0.21	0.21	0.4	0.12	FALSE	26.5	5.22	1	TRUE	130-077_2012.9726	North America	TRUE	2013 winter	2012
663	130-078	H3N2	Not Mutated	USA	130	F	34	2012-12-18	Year Five	Treated	N	12	No	FALSE	0.21	0.25	0.28	0.18	FALSE	21.31	6.75	2	TRUE	130-078_2012.9726	North America	TRUE	2013 winter	2012
664	130-079	H3N2	Not Mutated	USA	130	M	5	2012-12-19	Year Five	Treated	N	15	Yes	TRUE	0.25	0.25	0.31	0.18	FALSE	24.75	5.74	1	TRUE	130-079_2012.9753	North America	TRUE	2013 winter	2012
665	130-080	H3N2	Not Mutated	USA	130	M	6	2012-12-26	Year Five	Treated	N	8	Yes	FALSE	0.43	0.57	0.72	0.22	FALSE	22.63	6.36	2	TRUE	130-080_2012.9945	North America	TRUE	2013 winter	2012
666	130-081	H3N2	Not Mutated	USA	130	F	1	2012-12-27	Year Five	Treated	N	4	Yes	FALSE	0.26	0.52	0.57	0.3	FALSE	21.56	6.68	2	TRUE	130-081_2012.9973	North America	TRUE	2013 winter	2012
667	130-082	H3N2	Not Mutated	USA	130	F	11	2012-12-27	Year Five	Treated	N	12	No	FALSE	0.18	0.57	0.68	0.22	FALSE	19.99	7.14	1	TRUE	130-082_2012.9973	North America	TRUE	2013 winter	2012
668	130-084	H3N2	Not Mutated	USA	130	M	35	2012-12-27	Year Five	Treated	N	12	Yes	FALSE	0.3	0.37	0.94	0.21	FALSE	21.52	6.69	2	TRUE	130-084_2012.9973	North America	TRUE	2013 winter	2012
669	130-085	H3N2	Not Mutated	USA	130	F	41	2012-12-31	Year Five	Treated	N	9	Yes	FALSE	0.33	0.37	0.74	0.31	FALSE	21.94	6.57	2	TRUE	130-085_2013.0082	North America	TRUE	2013 winter	2012
670	130-086	H3N2	Not Mutated	USA	130	M	20	2012-12-31	Year Five	Treated	N	11	No	FALSE	0.16	0.35	0.55	0.26	FALSE	24.49	5.81	2	TRUE	130-086_2013.0082	North America	TRUE	2013 winter	2012
671	130-087	H3N2	Not Mutated	USA	130	M	35	2013-01-02	Year Five	Treated	N	14	No	TRUE	0.22	0.37	0.68	0.31	FALSE	19.33	7.34	1	TRUE	130-087_2013.0137	North America	TRUE	2013 winter	2012
672	130-088	H3N2	Not Mutated	USA	130	M	9	2013-01-02	Year Five	Treated	N	5	No	FALSE	0.27	0.37	0.79	0.36	FALSE	25.97	5.38	2	TRUE	130-088_2013.0137	North America	TRUE	2013 winter	2012
673	130-089	H3N2	Not Mutated	USA	130	M	40	2013-01-04	Year Five	Treated	N	6	No	FALSE	0.22	0.33	0.53	0.24	FALSE	22.54	6.39	1	TRUE	130-089_2013.0192	North America	TRUE	2013 winter	2012
674	130-090	H3N2	Not Mutated	USA	130	M	38	2013-01-04	Year Five	Treated	N	14	No	FALSE	0.27	0.36	0.64	0.25	FALSE	30.64	4	1	TRUE	130-090_2013.0192	North America	TRUE	2013 winter	2012
675	130-091	H3N2	Not Mutated	USA	130	M	3	2013-01-04	Year Five	Treated	N	12	Yes	TRUE	0.23	0.36	0.57	0.25	FALSE	20.52	6.99	2	TRUE	130-091_2013.0192	North America	TRUE	2013 winter	2012
676	130-092	H3N2	Not Mutated	USA	130	F	61	2013-01-08	Year Five	Treated	N	19	Yes	TRUE	0.24	0.44	0.78	0.38	FALSE	25.97	5.38	2	TRUE	130-092_2013.0301	North America	TRUE	2013 winter	2012
677	130-094	H3N2	Not Mutated	USA	130	M	4	2013-01-10	Year Five	Treated	N	14	No	FALSE	0.29	0.56	0.65	0.38	FALSE	23.78	6.02	1	TRUE	130-094_2013.0356	North America	TRUE	2013 winter	2012
678	130-095	H3N2	Not Mutated	USA	130	F	6	2013-01-11	Year Five	Treated	N	11	Yes	TRUE	0.29	0.56	0.7	0.33	FALSE	25.7	5.46	1	TRUE	130-095_2013.0384	North America	TRUE	2013 winter	2012
679	130-096	H3N2	Not Mutated	USA	130	M	18	2013-01-14	Year Five	Treated	N	18	No	TRUE	NA	NA	NA	NA	FALSE	34.1	2.98	2	FALSE	NA	NA	NA	NA	NA
680	130-097	BYamagata	Not Mutated	USA	130	M	3	2013-01-15	Year Five	Untreated	N	6	Yes	FALSE	5.65	2.74	3.73	2.66	NA	19.9	7.48	1	TRUE	130-097_2013.0493	North America	TRUE	2013 winter	2012
681	130-099	H3N2	Not Mutated	USA	130	F	46	2013-01-16	Year Five	Treated	N	17	Yes	TRUE	0.19	0.51	0.32	0.23	FALSE	23.09	6.23	1	TRUE	130-099_2013.0521	North America	TRUE	2013 winter	2012
682	130-101	BYamagata	Not Mutated	USA	130	F	4	2013-01-29	Year Five	Treated	N	6	No	FALSE	5.78	3.41	2.63	2.85	FALSE	24.82	6.02	1	TRUE	130-101_2013.0877	North America	TRUE	2013 winter	2012
683	130-102	BYamagata	Not Mutated	USA	130	M	8	2013-02-04	Year Five	Treated	N	14	Yes	FALSE	1.28	0.89	4.1	2.77	FALSE	24.23	6.19	1	TRUE	130-102_2013.1041	North America	TRUE	2013 winter	2012
684	130-103	InfB	Not Mutated	USA	130	F	8	2013-02-04	Year Five	Treated	N	8	Yes	FALSE	1.51	0.89	3.93	2.77	FALSE	20.49	7.3	0	FALSE	NA	NA	NA	NA	NA
685	130-104	BYamagata	Not Mutated	USA	130	F	48	2013-02-05	Year Five	Treated	N	11	No	TRUE	1.53	0.89	4.46	2.77	FALSE	18.94	7.76	1	TRUE	130-104_2013.1068	North America	TRUE	2013 winter	2012
686	130-105	H3N2	Not Mutated	USA	130	F	36	2013-02-06	Year Five	Treated	N	11	No	FALSE	0.26	0.4	0.48	0.26	FALSE	28.69	4.58	1	TRUE	130-105_2013.1096	North America	TRUE	2013 winter	2012
687	130-106	H3N2	Not Mutated	USA	130	M	4	2013-02-14	Year Five	Untreated	N	6	No	FALSE	0.25	0.4	0.6	0.26	NA	23.96	5.97	2	TRUE	130-106_2013.1315	North America	TRUE	2013 winter	2012
688	134-002	PH1N1	Not Mutated	USA	134	M	23	2010-03-09	Year Two	Rejected	N	18	No	TRUE	0.25	0.46	0.12	0.13	FALSE	30.17	4.14	2	TRUE	134-002_2010.1836	North America	TRUE	2010 winter	2009
689	134-003	H3N2	Not Mutated	USA	134	F	63	2011-03-01	Year Three	Rejected	N	12	No	FALSE	0.04	0.31	0.13	0.07	FALSE	19.7	7.23	2	TRUE	134-003_2011.1616	North America	TRUE	2011 winter	2010
690	138-001	PH1N1	Not Mutated	USA	138	F	16	2009-11-15	Year Two	Treated	N	14	No	TRUE	0.16	0.41	0.13	0.09	FALSE	19.12	7.4	1	TRUE	138-001_2009.8712	North America	TRUE	2010 winter	2009
691	138-002	PH1N1	Not Mutated	USA	138	M	8	2009-11-15	Year Two	Treated	N	15	Yes	TRUE	0.19	0.41	0.1	0.09	FALSE	21.69	6.64	1	TRUE	138-002_2009.8712	North America	TRUE	2010 winter	2009
692	138-003	PH1N1	Not Mutated	USA	138	M	27	2009-11-18	Year Two	Treated	N	13	No	TRUE	0.27	0.32	0.16	0.14	FALSE	22.86	6.29	1	TRUE	138-003_2009.8795	North America	TRUE	2010 winter	2009
693	138-004	PH1N1	Not Mutated	USA	138	F	37	2010-01-11	Year Two	Treated	N	13	No	TRUE	0.25	0.27	0.18	0.14	FALSE	21.88	6.58	0	TRUE	138-004_2010.0274	North America	TRUE	2010 winter	2009
694	138-005	H3N2	Not Mutated	USA	138	F	49	2011-02-26	Year Three	Treated	N	18	No	FALSE	0.1	0.31	0.31	0.07	FALSE	24.31	5.87	1	TRUE	138-005_2011.1534	North America	TRUE	2011 winter	2010
695	139-001	PH1N1	Not Mutated	USA	139	F	49	2011-01-14	Year Three	Rejected	N	13	No	TRUE	0.32	0.8	0.2	0.32	FALSE	24.35	5.86	2	TRUE	139-001_2011.0356	North America	TRUE	2011 winter	2010
696	139-002	H3N2	Not Mutated	USA	139	M	36	2011-02-11	Year Three	Treated	N	9	No	TRUE	0.24	0.32	0.69	0.15	FALSE	20.62	6.96	1	TRUE	139-002_2011.1123	North America	TRUE	2011 winter	2010
697	139-003	H3N2	Not Mutated	USA	139	M	32	2011-02-16	Year Three	Untreated	N	14	No	FALSE	0.27	0.32	0.55	0.15	NA	19.31	7.34	1	TRUE	139-003_2011.126	North America	TRUE	2011 winter	2010
698	139-004	BYamagata	Not Mutated	USA	139	F	43	2013-01-08	Year Five	Treated	N	8	No	TRUE	4.86	3.78	6.14	3.07	FALSE	21.16	7.1	2	TRUE	139-004_2013.0301	North America	TRUE	2013 winter	2012
699	140-001	H3N2	Not Mutated	USA	140	F	48	2010-12-28	Year Three	Treated	N	15	No	FALSE	0.16	0.34	0.28	0.21	FALSE	15.97	8.33	1	TRUE	140-001_2010.989	North America	TRUE	2011 winter	2010
700	140-002	H3N2	Not Mutated	USA	140	F	61	2011-02-22	Year Three	Treated	N	6	No	FALSE	0.44	0.56	0.9	0.22	FALSE	29.87	4.23	1	TRUE	140-002_2011.1425	North America	TRUE	2011 winter	2010
701	140-003	H3N2	Not Mutated	USA	140	M	42	2011-03-24	Year Four	Treated	N	15	No	FALSE	0.22	0.31	0.19	0.21	FALSE	20.84	6.89	2	TRUE	140-003_2011.2247	North America	TRUE	2011 winter	2010
702	142-025	BVictoria	Not Mutated	USA	142	F	7	2010-12-08	Year Three	Treated	N	17	No	TRUE	6.36	7.69	1.8	0.77	FALSE	23.66	6.36	1	TRUE	142-025_2010.9342	North America	TRUE	2011 winter	2010
703	142-026	InfB	Not Mutated	USA	142	M	15	2010-12-08	Year Three	Treated	N	18	No	FALSE	NA	NA	NA	NA	FALSE	34.01	3.29	2	FALSE	NA	NA	NA	NA	NA
704	142-034	BVictoria	Not Mutated	USA	142	F	30	2010-12-11	Year Three	Treated	N	18	No	TRUE	5.61	2.49	2.88	0.11	FALSE	22.94	6.58	1	TRUE	142-034_2010.9425	North America	TRUE	2011 winter	2010
705	142-035	BVictoria	Not Mutated	USA	142	M	8	2010-12-11	Year Three	Treated	N	18	No	TRUE	5.89	2.49	3.02	0.11	FALSE	24.95	5.98	1	TRUE	142-035_2010.9425	North America	TRUE	2011 winter	2010
706	142-036	BVictoria	Not Mutated	USA	142	M	13	2010-12-12	Year Three	Treated	N	8	No	FALSE	4.37	2.49	2.75	0.11	FALSE	26.32	5.57	1	TRUE	142-036_2010.9452	North America	TRUE	2011 winter	2010
707	142-037	PH1N1	Not Mutated	USA	142	M	24	2010-12-12	Year Three	Treated	N	18	No	TRUE	0.84	0.81	0.39	0.17	FALSE	24.16	5.91	1	TRUE	142-037_2010.9452	North America	TRUE	2011 winter	2010
708	142-038	BVictoria	Not Mutated	USA	142	F	9	2010-12-14	Year Three	Untreated	N	13	No	TRUE	6.14	2.49	3.71	0.11	NA	28.25	5	2	TRUE	142-038_2010.9507	North America	TRUE	2011 winter	2010
709	142-039	BVictoria	Not Mutated	USA	142	M	5	2010-12-14	Year Three	Treated	N	12	Yes	FALSE	6.47	4.36	7.7	2.53	FALSE	26.7	5.46	1	TRUE	142-039_2010.9507	North America	TRUE	2011 winter	2010
710	142-041	InfB	Not Mutated	USA	142	F	25	2010-12-16	Year Three	Treated	N	11	No	FALSE	NA	NA	NA	NA	FALSE	34.44	3.16	1	FALSE	NA	NA	NA	NA	NA
711	142-042	BVictoria	Not Mutated	USA	142	F	35	2010-12-16	Year Three	Untreated	N	16	No	TRUE	8.46	5.89	1.61	2.81	NA	28.34	4.97	2	TRUE	142-042_2010.9562	North America	TRUE	2011 winter	2010
712	142-043	BVictoria	Not Mutated	USA	142	F	12	2010-12-20	Year Three	Treated	N	13	Yes	TRUE	6.53	5.89	2.2	2.81	FALSE	21.91	6.88	2	TRUE	142-043_2010.9671	North America	TRUE	2011 winter	2010
713	142-045	BVictoria	Not Mutated	USA	142	M	1	2010-12-20	Year Three	Untreated	N	12	Yes	TRUE	7.39	5.89	2.05	2.81	NA	23.66	6.36	0	TRUE	142-045_2010.9671	North America	TRUE	2011 winter	2010
714	142-046	BVictoria	Not Mutated	USA	142	M	6	2010-12-21	Year Three	Untreated	N	10	No	TRUE	4.75	2.6	3.28	5.04	NA	29.44	4.65	1	TRUE	142-046_2010.9699	North America	TRUE	2011 winter	2010
715	142-047	BVictoria	Not Mutated	USA	142	M	12	2010-12-21	Year Three	Treated	N	12	No	FALSE	7.25	2.6	5.19	5.04	FALSE	21.53	6.99	1	TRUE	142-047_2010.9699	North America	TRUE	2011 winter	2010
716	142-048	BVictoria	Not Mutated	USA	142	F	10	2010-12-21	Year Three	Treated	N	16	No	TRUE	4.78	2.6	2.16	5.04	FALSE	23.37	6.45	1	TRUE	142-048_2010.9699	North America	TRUE	2011 winter	2010
717	142-050	H3N2	Not Mutated	USA	142	M	28	2010-12-22	Year Three	Treated	N	17	No	FALSE	0.28	0.74	0.33	0.18	FALSE	31.97	3.61	2	TRUE	142-050_2010.9726	North America	TRUE	2011 winter	2010
718	142-051	BVictoria	Not Mutated	USA	142	F	29	2010-12-22	Year Three	Treated	N	15	No	TRUE	6.62	2.6	5.33	5.04	FALSE	29.39	4.66	1	TRUE	142-051_2010.9726	North America	TRUE	2011 winter	2010
719	142-052	BVictoria	Not Mutated	USA	142	F	40	2010-12-23	Year Three	Treated	N	16	No	FALSE	6.3	2.6	5.53	5.04	FALSE	26.58	5.5	2	TRUE	142-052_2010.9753	North America	TRUE	2011 winter	2010
720	142-053	BVictoria	Not Mutated	USA	142	F	7	2010-12-27	Year Three	Treated	N	16	Yes	TRUE	7.87	6.1	2.15	2.7	FALSE	20.51	7.3	1	TRUE	142-053_2010.9863	North America	TRUE	2011 winter	2010
721	142-055	BVictoria	Not Mutated	USA	142	F	28	2010-12-29	Year Three	Treated	N	20	No	TRUE	7.3	6.1	2.17	2.7	FALSE	26.55	5.5	2	TRUE	142-055_2010.9918	North America	TRUE	2011 winter	2010
722	142-056	BVictoria	Not Mutated	USA	142	F	39	2010-12-31	Year Three	Treated	N	18	No	TRUE	7	6.1	1.91	2.7	FALSE	28.82	4.83	1	TRUE	142-056_2010.9973	North America	TRUE	2011 winter	2010
723	142-057	BVictoria	Not Mutated	USA	142	M	27	2011-01-01	Year Three	Treated	N	13	No	TRUE	7.38	6.1	2.2	2.7	FALSE	22.8	6.62	2	TRUE	142-057_2011	North America	TRUE	2011 winter	2010
724	142-058	BVictoria	Not Mutated	USA	142	M	60	2011-01-02	Year Three	Treated	N	10	No	FALSE	7.05	6.1	1.78	2.7	FALSE	24.35	6.16	2	TRUE	142-058_2011.0027	North America	TRUE	2011 winter	2010
725	142-059	BVictoria	Not Mutated	USA	142	F	48	2011-01-03	Year Three	Treated	N	14	No	FALSE	11.43	5.94	1.35	0.14	FALSE	26.64	5.48	2	TRUE	142-059_2011.0055	North America	TRUE	2011 winter	2010
726	142-060	BVictoria	Not Mutated	USA	142	M	2	2011-01-03	Year Three	Untreated	N	10	No	FALSE	3.26	5.94	0.68	0.14	NA	24.84	6.01	1	TRUE	142-060_2011.0055	North America	TRUE	2011 winter	2010
727	142-061	BVictoria	Not Mutated	USA	142	F	13	2011-01-03	Year Three	Treated	N	8	No	FALSE	4.75	5.94	0.89	0.14	FALSE	29.91	4.51	1	TRUE	142-061_2011.0055	North America	TRUE	2011 winter	2010
728	142-063	BVictoria	Not Mutated	USA	142	F	23	2011-01-04	Year Three	Treated	N	15	No	TRUE	2.63	5.94	0.4	0.14	FALSE	24.22	6.2	2	TRUE	142-063_2011.0082	North America	TRUE	2011 winter	2010
729	142-064	BVictoria	Not Mutated	USA	142	M	25	2011-01-04	Year Three	Rejected	N	14	No	FALSE	11.33	5.94	1.31	0.14	FALSE	23.87	6.3	2	TRUE	142-064_2011.0082	North America	TRUE	2011 winter	2010
730	142-065	PH1N1	Not Mutated	USA	142	M	23	2011-01-04	Year Three	Treated	N	16	No	FALSE	0.66	0.22	0.58	0.11	FALSE	23.91	5.99	1	TRUE	142-065_2011.0082	North America	TRUE	2011 winter	2010
731	142-066	BVictoria	Not Mutated	USA	142	M	19	2011-01-05	Year Three	Treated	N	14	No	TRUE	4.23	1.9	2.1	0.16	FALSE	25.37	5.85	2	TRUE	142-066_2011.011	North America	TRUE	2011 winter	2010
732	142-067	BVictoria	Not Mutated	USA	142	F	29	2011-01-04	Year Three	Untreated	N	17	No	TRUE	3.98	1.9	2.1	0.16	NA	29.79	4.54	1	TRUE	142-067_2011.0082	North America	TRUE	2011 winter	2010
733	142-068	PH1N1	Not Mutated	USA	142	M	22	2011-01-07	Year Three	Untreated	N	12	No	TRUE	NA	NA	NA	NA	NA	34.36	2.9	1	FALSE	NA	NA	NA	NA	NA
734	142-069	BVictoria	Not Mutated	USA	142	F	24	2011-01-07	Year Three	Untreated	N	18	No	TRUE	9.7	1.9	2.63	0.16	NA	28.98	4.78	1	TRUE	142-069_2011.0164	North America	TRUE	2011 winter	2010
735	142-070	BVictoria	Not Mutated	USA	142	M	36	2011-01-07	Year Three	Treated	N	18	No	FALSE	3.46	1.9	0.22	0.16	FALSE	25.88	5.7	1	TRUE	142-070_2011.0164	North America	TRUE	2011 winter	2010
736	142-071	BVictoria	Not Mutated	USA	142	M	43	2011-01-09	Year Three	Rejected	N	18	No	FALSE	4.44	1.9	1.51	0.16	FALSE	24.78	6.03	2	TRUE	142-071_2011.0219	North America	TRUE	2011 winter	2010
737	142-072	BVictoria	Not Mutated	USA	142	F	12	2011-01-11	Year Three	Rejected	N	12	No	FALSE	3.8	1.9	1.32	0.16	FALSE	29.85	4.53	2	TRUE	142-072_2011.0274	North America	TRUE	2011 winter	2010
738	142-073	BVictoria	Not Mutated	USA	142	F	5	2011-01-11	Year Three	Treated	N	16	No	FALSE	4.74	1.9	1.67	0.16	FALSE	28.59	4.9	2	TRUE	142-073_2011.0274	North America	TRUE	2011 winter	2010
739	142-074	BVictoria	Not Mutated	USA	142	F	9	2011-01-14	Year Three	Untreated	N	20	No	FALSE	2.17	0.86	1.34	0.18	NA	29.55	4.61	2	TRUE	142-074_2011.0356	North America	TRUE	2011 winter	2010
740	142-075	InfB	Not Mutated	USA	142	F	19	2011-01-14	Year Three	Treated	N	12	Yes	TRUE	NA	NA	NA	NA	FALSE	36.44	2.57	1	FALSE	NA	NA	NA	NA	NA
741	142-076	BVictoria	Not Mutated	USA	142	F	25	2011-01-14	Year Three	Treated	N	15	No	TRUE	2.45	0.86	1.09	0.18	FALSE	24.05	6.25	1	TRUE	142-076_2011.0356	North America	TRUE	2011 winter	2010
742	142-077	BVictoria	Not Mutated	USA	142	F	21	2011-01-16	Year Three	Untreated	N	9	No	FALSE	2.2	0.86	1.05	0.18	NA	24.61	6.08	2	TRUE	142-077_2011.0411	North America	TRUE	2011 winter	2010
743	142-078	BVictoria	Not Mutated	USA	142	M	24	2011-01-16	Year Three	Untreated	N	11	No	FALSE	3.7	0.86	1.54	0.18	NA	29.87	4.52	0	TRUE	142-078_2011.0411	North America	TRUE	2011 winter	2010
744	142-079	BVictoria	Not Mutated	USA	142	M	15	2011-01-19	Year Three	Treated	N	12	No	TRUE	2.23	0.86	1.05	0.18	FALSE	26.5	5.52	1	TRUE	142-079_2011.0493	North America	TRUE	2011 winter	2010
745	142-081	BVictoria	Not Mutated	USA	142	F	6	2011-01-21	Year Three	Treated	N	14	No	TRUE	2.96	0.86	1.38	0.18	FALSE	28.48	4.93	2	TRUE	142-081_2011.0548	North America	TRUE	2011 winter	2010
746	142-082	BVictoria	Not Mutated	USA	142	F	11	2011-01-24	Year Three	Untreated	N	14	Yes	FALSE	4.18	2.89	1.94	1.59	NA	27.71	5.16	2	TRUE	142-082_2011.063	North America	TRUE	2011 winter	2010
747	142-083	H3N2	Not Mutated	USA	142	M	13	2011-01-26	Year Three	Untreated	N	10	No	FALSE	0.18	0.4	0.27	0.17	NA	31.83	3.65	1	TRUE	142-083_2011.0685	North America	TRUE	2011 winter	2010
748	142-084	BVictoria	Not Mutated	USA	142	M	9	2011-01-27	Year Three	Treated	N	15	No	TRUE	4.09	1.92	2.1	2.64	FALSE	20	7.45	1	TRUE	142-084_2011.0712	North America	TRUE	2011 winter	2010
749	142-085	BVictoria	Not Mutated	USA	142	F	6	2011-01-28	Year Three	Treated	N	7	No	TRUE	4	1.92	2.1	2.64	FALSE	27.58	5.2	1	TRUE	142-085_2011.074	North America	TRUE	2011 winter	2010
750	142-086	BVictoria	Not Mutated	USA	142	M	4	2011-01-31	Year Three	Treated	N	6	No	TRUE	3.28	1.92	1.53	2.64	FALSE	24.83	6.01	1	TRUE	142-086_2011.0822	North America	TRUE	2011 winter	2010
751	142-087	BYamagata	Not Mutated	USA	142	F	5	2011-02-01	Year Three	Treated	N	12	No	FALSE	5.1	1.92	3.41	2.64	FALSE	24.14	6.22	1	TRUE	142-087_2011.0849	North America	TRUE	2011 winter	2010
752	142-088	BVictoria	Not Mutated	USA	142	M	10	2011-02-01	Year Three	Treated	N	13	No	TRUE	2.68	1.92	1.48	2.64	FALSE	30.52	4.33	1	TRUE	142-088_2011.0849	North America	TRUE	2011 winter	2010
753	142-089	BVictoria	Not Mutated	USA	142	F	6	2011-02-01	Year Three	Treated	N	12	No	FALSE	3.4	2.69	2.18	2.36	FALSE	31.35	4.08	1	TRUE	142-089_2011.0849	North America	TRUE	2011 winter	2010
754	142-090	BVictoria	Not Mutated	USA	142	F	9	2011-02-01	Year Three	Treated	N	13	No	TRUE	3.22	2.69	2.57	2.36	FALSE	27.56	5.2	2	TRUE	142-090_2011.0849	North America	TRUE	2011 winter	2010
755	142-091	PH1N1	Not Mutated	USA	142	F	31	2011-02-01	Year Three	Treated	N	9	No	FALSE	0.3	0.43	0.21	0.21	FALSE	28.83	4.53	2	TRUE	142-091_2011.0849	North America	TRUE	2011 winter	2010
756	142-092	PH1N1	Not Mutated	USA	142	M	7	2011-02-03	Year Three	Treated	N	19	No	TRUE	0.38	0.44	0.31	0.27	FALSE	24.6	5.78	1	TRUE	142-092_2011.0904	North America	TRUE	2011 winter	2010
757	142-093	H3N2	Not Mutated	USA	142	F	6	2011-02-07	Year Three	Rejected	N	15	No	TRUE	NA	NA	NA	NA	FALSE	30.78	3.96	2	FALSE	NA	NA	NA	NA	NA
758	142-095	BVictoria	Not Mutated	USA	142	M	6	2011-02-08	Year Three	Treated	N	13	No	TRUE	6.56	3.96	1.71	3.25	FALSE	20.87	7.19	1	TRUE	142-095_2011.1041	North America	TRUE	2011 winter	2010
759	142-096	BVictoria	Not Mutated	USA	142	M	4	2011-02-10	Year Three	Untreated	N	8	No	TRUE	5.44	3.27	1.54	3.18	NA	27.58	5.2	2	TRUE	142-096_2011.1096	North America	TRUE	2011 winter	2010
760	142-097	BVictoria	Not Mutated	USA	142	M	40	2011-02-11	Year Three	Rejected	N	13	Yes	FALSE	4.71	3.27	1.25	3.18	FALSE	23.39	6.44	2	TRUE	142-097_2011.1123	North America	TRUE	2011 winter	2010
761	142-098	BVictoria	Not Mutated	USA	142	M	5	2011-02-11	Year Three	Treated	N	9	No	FALSE	5.62	3.27	1.31	3.18	FALSE	23.38	6.45	2	TRUE	142-098_2011.1123	North America	TRUE	2011 winter	2010
762	142-099	PH1N1	Not Mutated	USA	142	M	9	2011-02-11	Year Three	Treated	N	10	No	FALSE	0.25	0.67	0.3	0.21	FALSE	29.88	4.22	1	FALSE	NA	NA	NA	NA	NA
763	142-100	PH1N1	Not Mutated	USA	142	F	4	2011-02-13	Year Three	Treated	N	14	No	TRUE	0.32	0.67	0.28	0.21	FALSE	24.23	5.89	1	TRUE	142-100_2011.1178	North America	TRUE	2011 winter	2010
764	142-101	BVictoria	Not Mutated	USA	142	M	11	2011-02-13	Year Three	Treated	N	15	No	FALSE	5.81	3.27	0.75	3.18	FALSE	26.97	5.38	2	TRUE	142-101_2011.1178	North America	TRUE	2011 winter	2010
765	142-102	PH1N1	Not Mutated	USA	142	M	6	2011-02-13	Year Three	Treated	N	18	No	TRUE	0.27	0.67	0.23	0.21	FALSE	30.28	4.11	2	TRUE	142-102_2011.1178	North America	TRUE	2011 winter	2010
766	142-105	H3N2	Not Mutated	USA	142	M	4	2011-02-18	Year Three	Rejected	N	7	No	TRUE	0.08	0.17	0.27	0.2	FALSE	21.5	6.7	2	TRUE	142-105_2011.1315	North America	TRUE	2011 winter	2010
767	142-107	H3N2	Not Mutated	USA	142	M	7	2011-02-21	Year Three	Treated	N	14	No	TRUE	0.09	0.32	0.24	0.15	FALSE	22.73	6.33	1	TRUE	142-107_2011.1397	North America	TRUE	2011 winter	2010
768	142-108	PH1N1	Not Mutated	USA	142	F	16	2011-02-21	Year Three	Treated	N	17	No	TRUE	NA	NA	NA	NA	FALSE	32.72	3.39	2	FALSE	NA	NA	NA	NA	NA
769	142-109	PH1N1	Not Mutated	USA	142	F	6	2011-02-23	Year Three	Treated	N	15	No	TRUE	0.46	0.17	0.49	0.2	FALSE	27.42	4.95	0	TRUE	142-109_2011.1452	North America	TRUE	2011 winter	2010
770	142-110	BVictoria	Not Mutated	USA	142	M	10	2011-02-24	Year Three	Untreated	N	16	No	FALSE	3.44	1.22	1.41	0.77	NA	24.67	6.06	1	TRUE	142-110_2011.1479	North America	TRUE	2011 winter	2010
771	142-111	H3N2	Not Mutated	USA	142	M	8	2011-03-08	Year Three	Treated	N	14	No	FALSE	0.07	0.31	0.02	0.07	FALSE	19.38	7.32	1	TRUE	142-111_2011.1808	North America	TRUE	2011 winter	2010
772	142-112	H3N2	Not Mutated	USA	142	F	35	2011-03-14	Year Three	Untreated	N	17	No	TRUE	0.04	0.31	0.08	0.07	NA	27.21	5.01	1	TRUE	142-112_2011.1973	North America	TRUE	2011 winter	2010
773	142-113	H3N2	Not Mutated	USA	142	M	35	2012-01-13	Year Four	Treated	N	13	No	TRUE	0.38	0.5	0.31	0.19	FALSE	25.81	5.42	2	TRUE	142-113_2012.0329	North America	TRUE	2012 winter	2011
774	142-118	H3N2	Not Mutated	USA	142	F	31	2012-03-19	Year Four	Untreated	N	17	No	TRUE	0.24	0.25	0.54	0.15	NA	25.6	5.49	2	TRUE	142-118_2012.2137	North America	TRUE	2012 winter	2011
775	142-119	H3N2	Not Mutated	USA	142	M	42	2012-03-19	Year Four	Treated	N	15	No	FALSE	0.15	0.37	0.33	0.25	FALSE	22.78	6.32	2	TRUE	142-119_2012.2137	North America	TRUE	2012 winter	2011
776	142-120	H3N2	Not Mutated	USA	142	M	15	2012-03-19	Year Four	Treated	N	13	No	FALSE	0.14	0.42	0.35	0.25	FALSE	28.77	4.55	2	TRUE	142-120_2012.2137	North America	TRUE	2012 winter	2011
777	142-121	PH1N1	Not Mutated	USA	142	F	11	2012-03-20	Year Four	Treated	N	8	No	TRUE	0.12	0.37	0.16	0.22	FALSE	25.6	5.49	1	TRUE	142-121_2012.2164	North America	TRUE	2012 winter	2011
778	142-122	PH1N1	Not Mutated	USA	142	M	9	2012-03-20	Year Four	Treated	N	12	No	FALSE	0.2	0.37	0.21	0.25	FALSE	25.63	5.48	2	TRUE	142-122_2012.2164	North America	TRUE	2012 winter	2011
779	142-123	PH1N1	Not Mutated	USA	142	M	9	2012-03-20	Year Four	Treated	N	13	No	FALSE	0.19	0.37	0.21	0.25	FALSE	21.76	6.62	0	TRUE	142-123_2012.2164	North America	TRUE	2012 winter	2011
780	142-124	PH1N1	Not Mutated	USA	142	F	52	2012-03-22	Year Four	Treated	N	14	No	FALSE	0.17	0.47	0.14	0.14	FALSE	24.91	5.69	2	TRUE	142-124_2012.2219	North America	TRUE	2012 winter	2011
781	142-125	H3N2	Not Mutated	USA	142	M	7	2012-03-22	Year Four	Treated	N	15	No	TRUE	0.17	0.47	0.27	0.14	FALSE	22.98	6.26	1	TRUE	142-125_2012.2219	North America	TRUE	2012 winter	2011
782	142-126	H3N2	Not Mutated	USA	142	M	21	2012-03-26	Year Five	Treated	N	15	No	TRUE	0.21	0.48	0.32	0.14	FALSE	22.93	6.27	2	TRUE	142-126_2012.2411	North America	TRUE	2012 winter	2011
783	142-127	H3N2	Mutated	USA	142	F	4	2012-03-26	Year Five	Rejected	N	20	No	TRUE	0.32	0.25	1.59	0.15	FALSE	22.97	6.26	2	TRUE	142-127_2012.2411	North America	TRUE	2012 winter	2011
784	142-128	H3N2	Not Mutated	USA	142	F	36	2012-03-30	Year Five	Treated	N	8	No	FALSE	NA	NA	NA	NA	FALSE	34.28	2.93	2	FALSE	NA	NA	NA	NA	NA
785	142-129	H3N2	Not Mutated	USA	142	M	13	2012-04-03	Year Five	Treated	N	4	No	TRUE	0.07	0.35	0.37	0.2	FALSE	16.95	8.04	1	TRUE	142-129_2012.263	North America	TRUE	2012 winter	2011
786	142-130	H3N2	Not Mutated	USA	142	F	6	2012-04-23	Year Five	Rejected	N	11	No	FALSE	0.33	0.28	0.59	0.22	FALSE	20.47	7	2	TRUE	142-130_2012.3178	North America	TRUE	2012 winter	2011
787	142-131	H3N2	Not Mutated	USA	142	F	7	2012-04-23	Year Five	Treated	N	18	No	FALSE	0.23	0.28	0.53	0.22	FALSE	25.76	5.44	1	TRUE	142-131_2012.3178	North America	TRUE	2012 winter	2011
788	142-133	BYamagata	Not Mutated	USA	142	F	26	2012-05-07	Year Five	Untreated	N	14	No	FALSE	2.83	1.48	2.98	1.57	NA	30.68	4.28	1	TRUE	142-133_2012.3562	North America	TRUE	2012 summer	2012
789	142-136	H3N2	Not Mutated	USA	142	F	37	2012-08-22	Year Five	Treated	N	20	No	FALSE	0.48	0.17	0.29	0.14	FALSE	27.59	4.9	1	TRUE	142-136_2012.6493	North America	TRUE	2012 summer	2012
790	142-144	H3N2	Not Mutated	USA	142	F	35	2012-09-20	Year Five	Treated	N	9	No	FALSE	NA	NA	NA	NA	FALSE	24.41	5.84	1	FALSE	NA	NA	NA	NA	NA
791	142-153	BYamagata	Not Mutated	USA	142	F	2	2012-11-28	Year Five	Treated	N	14	No	TRUE	3.03	1.87	1.87	2.13	FALSE	26.57	5.5	0	TRUE	142-153_2012.9178	North America	TRUE	2013 winter	2012
792	142-154	H3N2	Not Mutated	USA	142	M	35	2012-11-30	Year Five	Treated	N	14	No	FALSE	0.1	0.18	0.57	0.1	FALSE	26.21	5.31	2	TRUE	142-154_2012.9233	North America	TRUE	2013 winter	2012
793	142-155	PH1N1	Not Mutated	USA	142	M	45	2012-12-03	Year Five	Untreated	N	10	No	FALSE	0.21	0.18	0.17	0.1	NA	22.98	6.26	1	TRUE	142-155_2012.9315	North America	TRUE	2013 winter	2012
794	142-156	H3N2	Not Mutated	USA	142	M	38	2012-12-05	Year Five	Treated	N	19	Yes	FALSE	0.1	0.18	0.39	0.1	TRUE	28.95	4.5	2	TRUE	142-156_2012.937	North America	TRUE	2013 winter	2012
795	142-157	H3N2	Not Mutated	USA	142	M	29	2012-12-05	Year Five	Treated	N	11	Yes	FALSE	0.19	0.25	0.45	0.18	FALSE	21.45	6.71	1	TRUE	142-157_2012.937	North America	TRUE	2013 winter	2012
796	142-158	H3N2	Mutated	USA	142	F	66	2012-12-06	Year Five	Treated	N	10	No	FALSE	0.25	0.37	0.37	0.22	FALSE	28.97	4.49	1	TRUE	142-158_2012.9397	North America	TRUE	2013 winter	2012
797	142-159	H3N2	Not Mutated	USA	142	F	14	2012-12-12	Year Five	Treated	N	13	No	FALSE	0.17	0.27	0.39	0.12	FALSE	22.49	6.4	1	TRUE	142-159_2012.9562	North America	TRUE	2013 winter	2012
798	142-160	H3N2	Not Mutated	USA	142	F	10	2012-12-12	Year Five	Untreated	N	16	No	TRUE	0.12	0.27	0.3	0.12	NA	25.86	5.41	0	TRUE	142-160_2012.9562	North America	TRUE	2013 winter	2012
799	142-161	BYamagata	Not Mutated	USA	142	M	17	2012-12-13	Year Five	Treated	N	13	No	TRUE	3.43	2.81	2.34	2.61	FALSE	25.16	5.92	1	TRUE	142-161_2012.9589	North America	TRUE	2013 winter	2012
800	142-163	H3N2	Not Mutated	USA	142	F	30	2012-12-14	Year Five	Treated	N	12	No	FALSE	0.23	0.27	0.39	0.12	FALSE	31.88	3.63	2	TRUE	142-163_2012.9616	North America	TRUE	2013 winter	2012
801	142-165	H3N2	Not Mutated	USA	142	M	10	2012-12-17	Year Five	Treated	N	20	No	FALSE	0.15	0.27	0.41	0.12	FALSE	26.81	5.13	1	TRUE	142-165_2012.9699	North America	TRUE	2013 winter	2012
802	142-166	H3N2	Not Mutated	USA	142	F	16	2012-12-18	Year Five	Untreated	N	18	No	FALSE	0.12	0.27	0.26	0.12	NA	20.98	6.85	1	TRUE	142-166_2012.9726	North America	TRUE	2013 winter	2012
803	142-167	H3N2	Not Mutated	USA	142	F	7	2012-12-18	Year Five	Treated	N	14	No	TRUE	0.15	0.27	0.24	0.12	FALSE	27.65	4.88	0	TRUE	142-167_2012.9726	North America	TRUE	2013 winter	2012
804	142-168	BYamagata	Not Mutated	USA	142	F	13	2012-12-18	Year Five	Treated	N	16	No	TRUE	3.14	2.51	1.92	2.61	FALSE	24.63	6.07	1	TRUE	142-168_2012.9726	North America	TRUE	2013 winter	2012
805	142-169	H3N2	Not Mutated	USA	142	M	15	2012-12-18	Year Five	Untreated	N	13	Yes	FALSE	0.16	0.27	0.47	0.12	NA	30.97	3.9	0	TRUE	142-169_2012.9726	North America	TRUE	2013 winter	2012
806	142-170	BYamagata	Not Mutated	USA	142	F	16	2012-12-19	Year Five	Treated	N	13	No	FALSE	4.34	2.84	8.5	2.95	FALSE	20.52	7.29	0	TRUE	142-170_2012.9753	North America	TRUE	2013 winter	2012
807	142-172	PH1N1	Not Mutated	USA	142	M	13	2012-12-21	Year Five	Treated	N	15	No	TRUE	0.3	0.37	0.52	0.28	FALSE	23.44	6.12	1	TRUE	142-172_2012.9808	North America	TRUE	2013 winter	2012
808	142-173	H3N2	Not Mutated	USA	142	F	11	2012-12-21	Year Five	Treated	N	20	No	TRUE	0.28	0.55	2.81	0.34	FALSE	24.42	5.83	1	TRUE	142-173_2012.9808	North America	TRUE	2013 winter	2012
809	142-174	H3N2	Not Mutated	USA	142	F	16	2012-12-21	Year Five	Untreated	N	3	No	FALSE	0.21	0.55	0.57	0.33	NA	25.65	5.47	1	TRUE	142-174_2012.9808	North America	TRUE	2013 winter	2012
810	142-175	H3N2	Not Mutated	USA	142	F	39	2012-12-21	Year Five	Untreated	N	15	No	FALSE	0.2	0.42	0.54	0.33	NA	30.49	4.04	2	TRUE	142-175_2012.9808	North America	TRUE	2013 winter	2012
811	142-176	H3N2	Not Mutated	USA	142	M	6	2012-12-21	Year Five	Untreated	N	8	No	FALSE	0.48	0.45	0.64	0.33	NA	23.97	5.97	1	TRUE	142-176_2012.9808	North America	TRUE	2013 winter	2012
812	142-177	H3N2	Not Mutated	USA	142	M	40	2012-12-22	Year Five	Treated	N	13	No	FALSE	0.45	0.55	0.88	0.34	FALSE	29.15	4.44	1	TRUE	142-177_2012.9836	North America	TRUE	2013 winter	2012
813	142-178	H3N2	Not Mutated	USA	142	F	30	2012-12-26	Year Five	Treated	N	15	No	TRUE	0.3	0.31	0.31	0.24	FALSE	26.39	5.25	1	TRUE	142-178_2012.9945	North America	TRUE	2013 winter	2012
814	142-179	H3N2	Not Mutated	USA	142	F	14	2012-12-26	Year Five	Treated	N	9	No	FALSE	0.26	0.31	0.36	0.28	FALSE	31.63	3.71	2	TRUE	142-179_2012.9945	North America	TRUE	2013 winter	2012
815	142-180	H3N2	Not Mutated	USA	142	F	6	2012-12-31	Year Five	Untreated	N	18	No	FALSE	NA	NA	NA	NA	NA	34.75	2.79	1	FALSE	NA	NA	NA	NA	NA
816	142-181	H3N2	Not Mutated	USA	142	F	33	2012-12-31	Year Five	Rejected	N	18	No	FALSE	0.15	0.31	0.5	0.28	FALSE	21.55	6.68	2	TRUE	142-181_2013.0082	North America	TRUE	2013 winter	2012
817	142-183	H3N2	Not Mutated	USA	142	M	3	2013-01-01	Year Five	Treated	N	9	No	TRUE	0.29	0.31	0.4	0.24	FALSE	21.48	6.7	1	TRUE	142-183_2013.011	North America	TRUE	2013 winter	2012
818	142-184	H3N2	Not Mutated	USA	142	M	2	2013-01-01	Year Five	Untreated	N	13	Yes	TRUE	0.19	0.31	0.29	0.24	NA	17.92	7.75	1	TRUE	142-184_2013.011	North America	TRUE	2013 winter	2012
819	142-185	H3N2	Not Mutated	USA	142	F	10	2013-01-02	Year Five	Treated	N	11	No	TRUE	0.23	0.33	0.56	0.27	FALSE	18.9	7.46	1	TRUE	142-185_2013.0137	North America	TRUE	2013 winter	2012
820	142-187	H3N2	Not Mutated	USA	142	F	31	2013-01-03	Year Five	Treated	N	14	No	FALSE	0.3	0.33	0.53	0.24	FALSE	25.34	5.56	1	TRUE	142-187_2013.0164	North America	TRUE	2013 winter	2012
821	142-188	H3N2	Not Mutated	USA	142	F	68	2013-01-05	Year Five	Treated	N	6	No	FALSE	0.31	0.33	0.48	0.24	FALSE	22.61	6.37	2	TRUE	142-188_2013.0219	North America	TRUE	2013 winter	2012
822	142-189	H3N2	Not Mutated	USA	142	M	45	2013-01-08	Year Five	Rejected	N	19	No	TRUE	0.35	0.33	0.61	0.24	FALSE	23.62	6.07	2	TRUE	142-189_2013.0301	North America	TRUE	2013 winter	2012
823	142-190	H3N2	Not Mutated	USA	142	F	10	2013-01-14	Year Five	Treated	N	6	No	FALSE	0.37	0.59	0.74	0.23	FALSE	27.53	4.92	1	TRUE	142-190_2013.0466	North America	TRUE	2013 winter	2012
824	142-191	H3N2	Not Mutated	USA	142	F	6	2013-01-16	Year Five	Untreated	N	3	Yes	FALSE	0.17	0.3	0.44	0.26	NA	31.02	3.89	1	TRUE	142-191_2013.0521	North America	TRUE	2013 winter	2012
825	142-192	H3N2	Not Mutated	USA	142	M	5	2013-01-18	Year Five	Treated	N	12	No	FALSE	0.11	0.3	0.34	0.26	TRUE	24.83	5.71	1	TRUE	142-192_2013.0575	North America	TRUE	2013 winter	2012
826	142-193	H3N2	Not Mutated	USA	142	F	30	2013-01-19	Year Five	Treated	N	16	Yes	FALSE	0.13	0.3	0.37	0.28	FALSE	31.99	3.6	1	TRUE	142-193_2013.0603	North America	TRUE	2013 winter	2012
827	142-194	BYamagata	Not Mutated	USA	142	M	14	2013-01-23	Year Five	Treated	N	9	No	FALSE	5.17	3.1	4.24	0.69	FALSE	22.44	6.72	1	TRUE	142-194_2013.0712	North America	TRUE	2013 winter	2012
828	142-195	BYamagata	Not Mutated	USA	142	M	11	2013-01-24	Year Five	Treated	N	16	No	FALSE	4.76	3.1	3.87	0.69	FALSE	21.99	6.86	2	TRUE	142-195_2013.074	North America	TRUE	2013 winter	2012
829	142-196	H3N2	Not Mutated	USA	142	F	9	2013-01-28	Year Five	Treated	N	15	No	FALSE	0.2	0.3	0.54	0.28	FALSE	25.54	5.5	1	TRUE	142-196_2013.0849	North America	TRUE	2013 winter	2012
830	142-197	BYamagata	Not Mutated	USA	142	M	8	2013-01-28	Year Five	Treated	N	15	No	FALSE	1.97	0.89	3.51	2.77	FALSE	22.98	6.56	1	TRUE	142-197_2013.0849	North America	TRUE	2013 winter	2012
831	142-198	BYamagata	Not Mutated	USA	142	F	11	2013-02-04	Year Five	Treated	N	9	No	TRUE	1.37	0.74	4.19	2.75	FALSE	23.57	6.39	1	TRUE	142-198_2013.1041	North America	TRUE	2013 winter	2012
832	142-199	BYamagata	Not Mutated	USA	142	M	11	2013-02-04	Year Five	Treated	N	17	No	TRUE	1.26	0.74	4.35	2.75	FALSE	20.73	7.23	0	TRUE	142-199_2013.1041	North America	TRUE	2013 winter	2012
833	142-200	BYamagata	Not Mutated	USA	142	M	16	2013-02-05	Year Five	Untreated	N	15	No	FALSE	1.27	0.74	4.53	2.75	NA	24.55	6.1	2	TRUE	142-200_2013.1068	North America	TRUE	2013 winter	2012
834	142-201	BYamagata	Not Mutated	USA	142	F	35	2013-02-07	Year Five	Untreated	N	18	Yes	FALSE	1.4	0.74	3.8	2.75	NA	19.63	7.56	2	TRUE	142-201_2013.1123	North America	TRUE	2013 winter	2012
835	142-202	BYamagata	Not Mutated	USA	142	M	15	2013-02-07	Year Five	Untreated	N	12	Yes	FALSE	1.7	1.19	3.98	3.18	NA	22.91	6.58	1	TRUE	142-202_2013.1123	North America	TRUE	2013 winter	2012
836	142-203	BYamagata	Not Mutated	USA	142	F	10	2013-02-07	Year Five	Untreated	N	12	No	FALSE	1.49	1.19	3.88	3.18	NA	21.47	7.01	2	TRUE	142-203_2013.1123	North America	TRUE	2013 winter	2012
837	142-204	BYamagata	Not Mutated	USA	142	F	41	2013-02-09	Year Five	Treated	N	18	No	TRUE	1.55	1.19	3.36	2.23	FALSE	22.31	6.76	1	TRUE	142-204_2013.1178	North America	TRUE	2013 winter	2012
838	142-205	BYamagata	Not Mutated	USA	142	F	37	2013-02-12	Year Five	Treated	N	17	No	FALSE	1.73	1.19	2.45	2.23	FALSE	22.79	6.62	1	TRUE	142-205_2013.126	North America	TRUE	2013 winter	2012
839	142-206	BYamagata	Not Mutated	USA	142	M	44	2013-02-18	Year Five	Treated	N	12	No	FALSE	3.75	0.98	4.1	0.94	FALSE	29.35	4.67	2	TRUE	142-206_2013.1425	North America	TRUE	2013 winter	2012
840	142-207	InfB	Not Mutated	USA	142	F	5	2013-02-18	Year Five	Treated	N	10	No	TRUE	NA	NA	NA	NA	FALSE	33.12	3.55	0	FALSE	NA	NA	NA	NA	NA
841	142-208	H3N2	Not Mutated	USA	142	F	62	2013-02-18	Year Five	Rejected	N	19	No	FALSE	0.2	0.4	0.55	0.26	FALSE	27.32	4.98	2	TRUE	142-208_2013.1425	North America	TRUE	2013 winter	2012
842	142-209	InfB	Not Mutated	USA	142	M	52	2013-02-18	Year Five	Treated	N	14	No	FALSE	5.01	2.61	2.71	2.24	FALSE	27.9	5.1	1	FALSE	NA	NA	NA	NA	NA
843	142-210	H3N2	Not Mutated	USA	142	F	46	2013-02-19	Year Five	Untreated	N	19	No	FALSE	0.33	0.51	0.15	0.18	NA	22.61	6.37	2	TRUE	142-210_2013.1452	North America	TRUE	2013 winter	2012
844	142-211	BYamagata	Not Mutated	USA	142	M	10	2013-02-26	Year Five	Treated	N	18	No	FALSE	2.58	1.88	2.64	2	FALSE	26.19	5.61	2	TRUE	142-211_2013.1644	North America	TRUE	2013 winter	2012
845	142-212	BYamagata	Not Mutated	USA	142	F	34	2013-02-26	Year Five	Treated	N	9	No	FALSE	19.1	2.54	4.55	2.24	FALSE	22.69	6.65	1	TRUE	142-212_2013.1644	North America	TRUE	2013 winter	2012
846	142-213	BYamagata	Not Mutated	USA	142	M	6	2013-03-04	Year Five	Treated	N	16	No	TRUE	3.8	2.54	1.79	2.24	FALSE	20.91	7.18	1	TRUE	142-213_2013.1808	North America	TRUE	2013 winter	2012
847	143-001	H3N2	Not Mutated	USA	143	F	63	2010-12-21	Year Three	Treated	N	12	No	TRUE	0.16	0.28	0.36	0.16	FALSE	22.61	6.37	0	TRUE	143-001_2010.9699	North America	TRUE	2011 winter	2010
848	143-002	H3N2	Not Mutated	USA	143	F	31	2011-01-12	Year Three	Treated	N	11	Yes	FALSE	0.18	0.46	0.27	0.18	FALSE	27.33	4.98	2	TRUE	143-002_2011.0301	North America	TRUE	2011 winter	2010
849	143-003	H3N2	Not Mutated	USA	143	F	11	2011-01-20	Year Three	Treated	N	12	No	FALSE	0.28	0.67	0.3	0.21	FALSE	20.26	7.06	1	TRUE	143-003_2011.0521	North America	TRUE	2011 winter	2010
850	143-004	H3N2	Not Mutated	USA	143	F	23	2011-01-26	Year Three	Treated	N	13	Yes	TRUE	0.26	0.67	0.37	0.21	FALSE	18.58	7.56	1	TRUE	143-004_2011.0685	North America	TRUE	2011 winter	2010
851	143-005	PH1N1	Not Mutated	USA	143	F	16	2011-02-02	Year Three	Treated	N	16	No	FALSE	0.23	0.67	0.28	0.21	FALSE	20.21	7.08	1	TRUE	143-005_2011.0877	North America	TRUE	2011 winter	2010
852	143-006	PH1N1	Not Mutated	USA	143	M	21	2011-02-07	Year Three	Treated	N	18	No	FALSE	0.31	0.56	0.34	0.22	FALSE	24.51	5.81	2	TRUE	143-006_2011.1014	North America	TRUE	2011 winter	2010
853	143-007	H3N2	Not Mutated	USA	143	F	30	2011-02-09	Year Three	Treated	N	9	No	FALSE	0.15	0.18	0.29	0.16	FALSE	27.72	4.86	1	TRUE	143-007_2011.1068	North America	TRUE	2011 winter	2010
854	143-008	H3N2	Not Mutated	USA	143	F	28	2011-02-11	Year Three	Treated	N	17	No	FALSE	0.39	0.36	0.87	0.22	FALSE	22.87	6.29	2	TRUE	143-008_2011.1123	North America	TRUE	2011 winter	2010
855	143-009	BVictoria	Not Mutated	USA	143	F	5	2011-03-10	Year Three	Rejected	Y	13	No	FALSE	1.37	1.79	0.15	2	FALSE	26.16	5.62	4	TRUE	143-009_2011.1863	North America	TRUE	2011 winter	2010
856	143-010	H3N2	Not Mutated	USA	143	M	41	2012-02-16	Year Four	Treated	N	18	No	TRUE	0.19	0.35	0.08	0.06	FALSE	23.65	6.06	2	TRUE	143-010_2012.126	North America	TRUE	2012 winter	2011
857	143-011	H3N2	Not Mutated	USA	143	M	3	2012-02-16	Year Four	Rejected	Y	16	No	FALSE	0.17	0.35	0.06	0.06	FALSE	22.68	6.35	5	TRUE	143-011_2012.126	North America	TRUE	2012 winter	2011
858	143-012	H3N2	Not Mutated	USA	143	F	42	2012-02-28	Year Four	Treated	N	18	No	FALSE	0.25	0.35	0.2	0.11	FALSE	20.26	7.06	2	TRUE	143-012_2012.1589	North America	TRUE	2012 winter	2011
859	143-013	H3N2	Not Mutated	USA	143	F	14	2012-02-28	Year Four	Untreated	Y	12	No	TRUE	0.57	0.35	0.41	0.11	NA	20.29	7.05	1	TRUE	143-013_2012.1589	North America	TRUE	2012 winter	2011
860	143-014	H3N2	Not Mutated	USA	143	F	70	2012-03-02	Year Four	Treated	N	20	No	TRUE	0.18	0.35	0.18	0.11	FALSE	26.78	5.14	1	TRUE	143-014_2012.1671	North America	TRUE	2012 winter	2011
861	143-015	H3N2	Not Mutated	USA	143	F	41	2012-03-05	Year Four	Treated	N	17	No	FALSE	0.18	0.37	0.34	0.25	FALSE	17.87	7.77	2	TRUE	143-015_2012.1753	North America	TRUE	2012 winter	2011
862	143-016	H3N2	Not Mutated	USA	143	F	58	2012-03-14	Year Four	Treated	N	15	No	TRUE	0.15	0.47	0.18	0.14	FALSE	22.42	6.42	2	FALSE	NA	NA	NA	NA	NA
863	143-017	BYamagata	Not Mutated	USA	143	M	36	2013-01-29	Year Five	Treated	N	14	No	FALSE	1.82	1.19	4.72	2.95	FALSE	26.55	5.5	1	TRUE	143-017_2013.0877	North America	TRUE	2013 winter	2012
864	143-018	BVictoria	Not Mutated	USA	143	F	31	2013-02-04	Year Five	Treated	N	8	No	TRUE	2.28	1.19	3.49	2.23	FALSE	22.86	6.6	2	TRUE	143-018_2013.1041	North America	TRUE	2013 winter	2012
865	144-001	BVictoria	Not Mutated	USA	144	M	10	2011-01-25	Year Three	Treated	N	2	No	FALSE	3.77	5.55	0.61	2.11	FALSE	19.86	7.49	1	TRUE	144-001_2011.0658	North America	TRUE	2011 winter	2010
866	144-002	BVictoria	Not Mutated	USA	144	M	11	2011-01-31	Year Three	Treated	N	11	No	FALSE	2.33	2.54	0.14	0.27	FALSE	30.09	4.45	1	TRUE	144-002_2011.0822	North America	TRUE	2011 winter	2010
867	144-003	BVictoria	Not Mutated	USA	144	M	8	2011-02-04	Year Three	Treated	N	12	No	FALSE	3.64	2.54	0.81	0.27	FALSE	27.26	5.29	1	TRUE	144-003_2011.0932	North America	TRUE	2011 winter	2010
868	144-004	BVictoria	Not Mutated	USA	144	F	11	2011-02-10	Year Three	Treated	N	14	No	FALSE	6.26	4.4	0.23	0.36	FALSE	21.99	6.86	1	TRUE	144-004_2011.1096	North America	TRUE	2011 winter	2010
869	144-005	H3N2	Not Mutated	USA	144	F	48	2011-02-11	Year Three	Treated	N	19	No	TRUE	0.47	0.38	0.37	0.22	FALSE	22.73	6.33	2	TRUE	144-005_2011.1123	North America	TRUE	2011 winter	2010
870	144-006	BVictoria	Not Mutated	USA	144	M	25	2011-02-25	Year Three	Treated	N	12	No	TRUE	4	2.81	1.55	2.24	FALSE	30.78	4.25	2	TRUE	144-006_2011.1507	North America	TRUE	2011 winter	2010
871	144-007	PH1N1	Not Mutated	USA	144	M	5	2011-02-25	Year Three	Treated	N	5	No	FALSE	0.31	0.36	0.35	0.22	FALSE	17.91	7.76	1	TRUE	144-007_2011.1507	North America	TRUE	2011 winter	2010
872	144-008	PH1N1	Not Mutated	USA	144	F	18	2011-02-28	Year Three	Treated	N	14	No	FALSE	0.32	0.37	0.15	0.17	FALSE	26.7	5.16	2	TRUE	144-008_2011.1589	North America	TRUE	2011 winter	2010
873	144-009	BVictoria	Not Mutated	USA	144	M	22	2011-03-07	Year Three	Untreated	N	20	No	TRUE	4.54	2.48	0.51	1.82	NA	23.96	6.27	2	TRUE	144-009_2011.1781	North America	TRUE	2011 winter	2010
874	144-010	BVictoria	Not Mutated	USA	144	F	75	2011-03-22	Year Three	Treated	N	13	No	FALSE	2.69	2.75	1.22	2.58	FALSE	29.32	4.68	1	TRUE	144-010_2011.2192	North America	TRUE	2011 winter	2010
875	144-011	BYamagata	Not Mutated	USA	144	M	22	2012-03-09	Year Four	Rejected	N	13	No	TRUE	7.5	2.13	2.53	1.64	FALSE	26.47	5.53	2	TRUE	144-011_2012.1863	North America	TRUE	2012 winter	2011
876	144-012	H3N2	Not Mutated	USA	144	F	51	2012-03-12	Year Four	Treated	N	15	No	FALSE	0.16	0.35	0.26	0.25	FALSE	20.92	6.87	2	TRUE	144-012_2012.1945	North America	TRUE	2012 winter	2011
877	144-013	H3N2	Not Mutated	USA	144	M	80	2012-12-18	Year Five	Treated	N	9	Yes	TRUE	0.21	0.31	0.59	0.28	FALSE	22.71	6.34	1	TRUE	144-013_2012.9726	North America	TRUE	2013 winter	2012
878	144-014	H3N2	Not Mutated	USA	144	F	20	2012-12-26	Year Five	Treated	N	20	No	FALSE	0.18	0.45	0.44	0.27	FALSE	20.6	6.96	1	FALSE	NA	NA	NA	NA	NA
879	144-015	H3N2	Not Mutated	USA	144	M	58	2013-01-04	Year Five	Treated	N	10	No	FALSE	0.31	0.59	0.56	0.23	FALSE	21.8	6.61	2	TRUE	144-015_2013.0192	North America	TRUE	2013 winter	2012
880	144-016	BVictoria	Not Mutated	USA	144	F	4	2013-01-07	Year Five	Treated	N	16	No	TRUE	6.73	3.78	4.83	3.07	FALSE	21.92	6.88	1	TRUE	144-016_2013.0274	North America	TRUE	2013 winter	2012
881	144-017	H3N2	Not Mutated	USA	144	F	14	2013-01-08	Year Five	Treated	N	5	No	FALSE	0.13	0.32	1.34	0.29	FALSE	25.74	5.45	2	TRUE	144-017_2013.0301	North America	TRUE	2013 winter	2012
882	144-018	H3N2	Not Mutated	USA	144	F	20	2013-01-08	Year Five	Treated	N	15	No	TRUE	0.23	0.32	0.27	0.29	FALSE	17.23	7.96	2	TRUE	144-018_2013.0301	North America	TRUE	2013 winter	2012
883	144-019	H3N2	Not Mutated	USA	144	F	14	2013-01-14	Year Five	Treated	N	10	No	TRUE	0.08	0.32	0.49	0.29	FALSE	22.85	6.3	0	TRUE	144-019_2013.0466	North America	TRUE	2013 winter	2012
884	144-020	H3N2	Not Mutated	USA	144	M	37	2013-01-16	Year Five	Treated	N	10	Yes	FALSE	0.52	0.51	0.37	0.23	FALSE	24.79	5.73	1	TRUE	144-020_2013.0521	North America	TRUE	2013 winter	2012
885	144-021	BVictoria	Not Mutated	USA	144	M	27	2013-01-16	Year Five	Treated	N	15	Yes	TRUE	4.12	2.74	5.1	2.66	FALSE	25.72	5.75	2	TRUE	144-021_2013.0521	North America	TRUE	2013 winter	2012
886	144-022	BVictoria	Not Mutated	USA	144	M	24	2013-01-17	Year Five	Treated	N	12	No	FALSE	4.82	2.74	5.87	2.66	FALSE	22.44	6.72	1	TRUE	144-022_2013.0548	North America	TRUE	2013 winter	2012
887	144-023	H3N2	Not Mutated	USA	144	F	14	2013-01-21	Year Five	Treated	N	13	No	FALSE	0.16	0.51	0.55	0.23	FALSE	20.83	6.89	2	TRUE	144-023_2013.0658	North America	TRUE	2013 winter	2012
888	144-024	H3N2	Not Mutated	USA	144	F	33	2013-01-24	Year Five	Treated	N	14	No	FALSE	0.25	0.46	0.46	0.27	FALSE	22.43	6.42	1	TRUE	144-024_2013.074	North America	TRUE	2013 winter	2012
889	144-025	H3N2	Not Mutated	USA	144	M	5	2013-01-28	Year Five	Treated	N	11	Yes	TRUE	0.1	0.42	0.74	0.27	FALSE	22.92	6.28	1	TRUE	144-025_2013.0849	North America	TRUE	2013 winter	2012
890	144-026	H3N2	Not Mutated	USA	144	F	38	2013-01-28	Year Five	Treated	N	8	No	TRUE	0.08	0.15	0.91	0.32	FALSE	21.72	6.63	1	TRUE	144-026_2013.0849	North America	TRUE	2013 winter	2012
891	144-027	H3N2	Not Mutated	USA	144	F	68	2013-01-29	Year Five	Treated	N	12	No	TRUE	0.28	0.56	0.53	0.25	FALSE	23.34	6.15	2	TRUE	144-027_2013.0877	North America	TRUE	2013 winter	2012
892	144-028	H3N2	Not Mutated	USA	144	M	60	2013-01-29	Year Five	Treated	N	11	Yes	FALSE	0.14	0.54	0.69	0.21	FALSE	23.38	6.14	1	TRUE	144-028_2013.0877	North America	TRUE	2013 winter	2012
893	144-029	H3N2	Not Mutated	USA	144	F	56	2013-02-19	Year Five	Treated	N	15	Yes	TRUE	0.27	0.49	0.36	0.33	FALSE	27.71	4.86	2	TRUE	144-029_2013.1452	North America	TRUE	2013 winter	2012
894	145-001	H3N2	Not Mutated	USA	145	F	52	2010-12-20	Year Three	Treated	N	12	No	TRUE	0.22	0.66	0.2	0.11	FALSE	20.4	7.02	0	TRUE	145-001_2010.9671	North America	TRUE	2011 winter	2010
895	145-002	PH1N1	Not Mutated	USA	145	M	41	2011-02-04	Year Three	Treated	N	20	No	TRUE	0.44	0.38	0.24	0.22	FALSE	20.99	6.85	1	TRUE	145-002_2011.0932	North America	TRUE	2011 winter	2010
896	145-003	H3N2	Not Mutated	USA	145	F	12	2011-01-26	Year Three	Treated	N	13	No	TRUE	0.25	0.43	0.33	0.21	FALSE	19.24	7.36	1	TRUE	145-003_2011.0685	North America	TRUE	2011 winter	2010
897	145-004	H3N2	Not Mutated	USA	145	M	24	2011-01-26	Year Three	Treated	N	11	No	FALSE	0.23	0.43	0.34	0.21	FALSE	22.43	6.42	2	FALSE	NA	NA	NA	NA	NA
898	145-005	PH1N1	Not Mutated	USA	145	F	4	2011-02-09	Year Three	Untreated	N	20	No	TRUE	0.38	0.38	0.32	0.22	NA	26.97	5.08	1	TRUE	145-005_2011.1068	North America	TRUE	2011 winter	2010
899	145-006	BVictoria	Not Mutated	USA	145	F	7	2011-02-17	Year Three	Untreated	N	15	No	FALSE	2.6	2.19	0.73	0.48	NA	27.07	5.35	1	TRUE	145-006_2011.1288	North America	TRUE	2011 winter	2010
900	146-001	H3N2	Not Mutated	USA	146	M	44	2010-12-28	Year Three	Rejected	N	11	No	TRUE	0.08	0.34	0.1	0.21	FALSE	19.27	7.35	2	TRUE	146-001_2010.989	North America	TRUE	2011 winter	2010
901	146-002	H3N2	Not Mutated	USA	146	F	73	2012-01-10	Year Four	Treated	N	18	No	FALSE	0.33	0.5	0.36	0.19	FALSE	20.58	6.97	2	TRUE	146-002_2012.0247	North America	TRUE	2012 winter	2011
902	146-003	InfB	Not Mutated	USA	146	F	42	2012-12-04	Year Five	Treated	N	15	No	FALSE	NA	NA	NA	NA	FALSE	27.44	5.24	1	FALSE	NA	NA	NA	NA	NA
903	146-004	H3N2	Not Mutated	USA	146	M	57	2013-01-08	Year Five	Treated	N	12	Yes	FALSE	0.33	0.59	0.62	0.23	FALSE	20.25	7.06	2	TRUE	146-004_2013.0301	North America	TRUE	2013 winter	2012
904	147-001	PH1N1	Not Mutated	USA	147	M	5	2011-01-28	Year Three	Treated	N	10	No	FALSE	0.39	0.17	0.29	0.32	FALSE	20.88	6.88	0	TRUE	147-001_2011.074	North America	TRUE	2011 winter	2010
905	147-002	BVictoria	Not Mutated	USA	147	M	4	2011-01-31	Year Three	Treated	N	9	No	FALSE	3.48	1.97	1.63	1.82	FALSE	23.61	6.38	1	TRUE	147-002_2011.0822	North America	TRUE	2011 winter	2010
906	147-003	BVictoria	Not Mutated	USA	147	F	10	2011-01-31	Year Three	Untreated	N	21	No	TRUE	3.64	1.97	1.68	1.82	NA	21.18	7.1	1	TRUE	147-003_2011.0822	North America	TRUE	2011 winter	2010
907	147-004	BVictoria	Not Mutated	USA	147	F	13	2011-02-01	Year Three	Treated	N	9	No	TRUE	3.42	1.97	2.07	1.82	FALSE	24.61	6.08	2	TRUE	147-004_2011.0849	North America	TRUE	2011 winter	2010
908	147-005	BVictoria	Not Mutated	USA	147	M	6	2011-02-01	Year Three	Treated	N	14	Yes	TRUE	3.77	1.97	2.45	1.82	FALSE	25.2	5.91	1	TRUE	147-005_2011.0849	North America	TRUE	2011 winter	2010
909	147-006	BVictoria	Not Mutated	USA	147	F	9	2011-02-03	Year Three	Treated	N	10	No	FALSE	4.54	1.97	2.49	1.82	FALSE	21.64	6.96	2	TRUE	147-006_2011.0904	North America	TRUE	2011 winter	2010
910	147-007	BVictoria	Not Mutated	USA	147	M	7	2011-02-07	Year Three	Treated	N	12	No	TRUE	2.45	1.87	1.64	1.42	FALSE	18	8.04	1	TRUE	147-007_2011.1014	North America	TRUE	2011 winter	2010
911	147-008	PH1N1	Not Mutated	USA	147	M	4	2011-02-08	Year Three	Treated	N	11	Yes	TRUE	0.33	0.41	0.28	0.11	FALSE	23.4	6.14	0	TRUE	147-008_2011.1041	North America	TRUE	2011 winter	2010
912	147-009	PH1N1	Not Mutated	USA	147	M	5	2011-02-10	Year Three	Treated	N	11	No	FALSE	0.37	0.41	0.25	0.11	FALSE	20.4	7.02	0	TRUE	147-009_2011.1096	North America	TRUE	2011 winter	2010
913	147-010	BVictoria	Not Mutated	USA	147	F	6	2011-02-14	Year Three	Treated	N	15	No	TRUE	2.78	2.19	1.43	0.48	FALSE	23.99	6.26	1	TRUE	147-010_2011.1205	North America	TRUE	2011 winter	2010
914	147-011	PH1N1	Not Mutated	USA	147	M	9	2011-02-14	Year Three	Treated	N	21	No	TRUE	0.35	0.41	0.25	0.11	FALSE	21.64	6.65	0	TRUE	147-011_2011.1205	North America	TRUE	2011 winter	2010
915	147-012	H3N2	Not Mutated	USA	147	M	3	2011-02-14	Year Three	Treated	N	18	No	FALSE	0.14	0.41	0.21	0.11	FALSE	21.98	6.55	1	TRUE	147-012_2011.1205	North America	TRUE	2011 winter	2010
916	147-013	H3N2	Not Mutated	USA	147	M	5	2011-02-14	Year Three	Treated	N	10	No	TRUE	0.69	0.41	0.44	0.11	FALSE	21.53	6.69	1	TRUE	147-013_2011.1205	North America	TRUE	2011 winter	2010
917	147-014	BVictoria	Not Mutated	USA	147	F	6	2011-02-16	Year Three	Treated	N	11	No	FALSE	3.74	2.19	1.68	0.48	FALSE	25.63	5.78	0	TRUE	147-014_2011.126	North America	TRUE	2011 winter	2010
918	147-015	H3N2	Not Mutated	USA	147	M	2	2011-02-21	Year Three	Treated	N	8	No	FALSE	0.22	0.41	0.2	0.11	FALSE	25.5	5.52	2	TRUE	147-015_2011.1397	North America	TRUE	2011 winter	2010
919	147-016	H3N2	Not Mutated	USA	147	M	7	2011-02-21	Year Three	Treated	N	9	No	TRUE	0.29	0.41	0.26	0.11	FALSE	19.54	7.27	2	TRUE	147-016_2011.1397	North America	TRUE	2011 winter	2010
920	147-017	PH1N1	Not Mutated	USA	147	M	2	2011-02-28	Year Three	Treated	N	11	No	FALSE	NA	NA	NA	NA	FALSE	16.54	8.16	1	FALSE	NA	NA	NA	NA	NA
921	147-018	BVictoria	Not Mutated	USA	147	M	6	2011-03-02	Year Three	Treated	N	12	No	TRUE	6.33	2.48	1.5	1.82	FALSE	20.22	7.38	1	TRUE	147-018_2011.1644	North America	TRUE	2011 winter	2010
922	147-019	PH1N1	Not Mutated	USA	147	F	5	2011-03-03	Year Three	Untreated	N	15	No	FALSE	0.25	0.37	0.22	0.17	NA	22.27	6.47	1	TRUE	147-019_2011.1671	North America	TRUE	2011 winter	2010
923	147-020	H3N2	Not Mutated	USA	147	F	6	2011-03-07	Year Three	Treated	N	7	No	FALSE	0.16	0.37	0.28	0.17	FALSE	20.79	6.91	0	TRUE	147-020_2011.1781	North America	TRUE	2011 winter	2010
924	147-021	BVictoria	Not Mutated	USA	147	M	3	2011-03-08	Year Three	Treated	N	6	No	FALSE	4.92	2.75	1.7	2.58	FALSE	21.97	6.86	1	TRUE	147-021_2011.1808	North America	TRUE	2011 winter	2010
925	147-023	BVictoria	Not Mutated	USA	147	F	6	2011-03-10	Year Three	Treated	N	7	No	FALSE	2.14	2.75	0.44	2.58	FALSE	28.31	4.98	1	TRUE	147-023_2011.1863	North America	TRUE	2011 winter	2010
926	147-024	PH1N1	Not Mutated	USA	147	F	5	2011-03-14	Year Three	Treated	N	9	No	TRUE	0.13	0.18	0.22	0.12	FALSE	22.82	6.31	0	TRUE	147-024_2011.1973	North America	TRUE	2011 winter	2010
927	147-025	H3N2	Not Mutated	USA	147	F	7	2011-03-16	Year Three	Treated	N	10	No	TRUE	0.24	0.31	0.08	0.08	FALSE	20.66	6.94	1	TRUE	147-025_2011.2027	North America	TRUE	2011 winter	2010
928	147-026	H3N2	Not Mutated	USA	147	M	1	2011-03-17	Year Three	Treated	N	9	No	TRUE	0.47	0.18	0.1	0.12	FALSE	22.91	6.28	1	FALSE	NA	NA	NA	NA	NA
929	147-027	H3N2	Not Mutated	USA	147	F	6	2011-11-30	Year Four	Untreated	N	20	Yes	FALSE	0.24	0.52	1.31	0.34	NA	21.4	6.73	1	TRUE	147-027_2011.9123	North America	TRUE	2012 winter	2011
930	147-029	H3N2	Not Mutated	USA	147	M	11	2012-01-23	Year Four	Treated	N	15	No	TRUE	0.24	0.5	0.29	0.19	FALSE	21.83	6.6	1	TRUE	147-029_2012.0603	North America	TRUE	2012 winter	2011
931	147-030	H3N2	Not Mutated	USA	147	M	12	2012-01-26	Year Four	Treated	N	13	No	TRUE	0.15	0.41	0.46	0.31	FALSE	23.52	6.1	2	TRUE	147-030_2012.0685	North America	TRUE	2012 winter	2011
932	147-031	H3N2	Not Mutated	USA	147	M	4	2012-02-21	Year Four	Treated	N	11	No	FALSE	0.15	0.46	0.27	0.16	FALSE	20.65	6.95	1	TRUE	147-031_2012.1397	North America	TRUE	2012 winter	2011
933	147-032	H3N2	Not Mutated	USA	147	M	17	2012-02-29	Year Four	Treated	N	12	No	TRUE	0.13	0.35	0.07	0.06	FALSE	25.34	5.56	1	TRUE	147-032_2012.1616	North America	TRUE	2012 winter	2011
934	147-033	PH1N1	Not Mutated	USA	147	F	37	2012-03-01	Year Four	Treated	N	21	No	FALSE	0.19	0.35	0.09	0.06	FALSE	21.16	6.8	1	TRUE	147-033_2012.1644	North America	TRUE	2012 winter	2011
935	147-034	H3N2	Not Mutated	USA	147	M	5	2012-03-05	Year Four	Treated	N	12	No	TRUE	0.56	0.49	1.61	0.17	FALSE	20.9	6.87	0	TRUE	147-034_2012.1753	North America	TRUE	2012 winter	2011
936	147-035	H3N2	Not Mutated	USA	147	F	18	2012-03-13	Year Four	Treated	N	13	No	FALSE	0.32	0.5	0.44	0.23	FALSE	21.86	6.59	1	TRUE	147-035_2012.1973	North America	TRUE	2012 winter	2011
937	147-036	BYamagata	Not Mutated	USA	147	M	7	2012-12-24	Year Five	Treated	N	10	Yes	TRUE	11.45	3.98	6.09	3.44	FALSE	17.78	8.11	1	TRUE	147-036_2012.989	North America	TRUE	2013 winter	2012
938	147-037	BYamagata	Not Mutated	USA	147	M	7	2012-12-28	Year Five	Treated	N	3	Yes	FALSE	5.96	2.72	4.34	2.95	FALSE	19.2	7.69	1	TRUE	147-037_2013	North America	TRUE	2013 winter	2012
939	147-038	H3N2	Not Mutated	USA	147	M	9	2013-01-04	Year Five	Treated	N	8	No	TRUE	0.3	0.42	0.4	0.22	FALSE	22.73	6.33	1	TRUE	147-038_2013.0192	North America	TRUE	2013 winter	2012
940	147-039	H3N2	Not Mutated	USA	147	F	8	2013-01-07	Year Five	Treated	N	21	No	TRUE	0.32	0.59	0.63	0.23	FALSE	25.31	5.57	1	TRUE	147-039_2013.0274	North America	TRUE	2013 winter	2012
941	147-040	BYamagata	Not Mutated	USA	147	F	9	2013-01-08	Year Five	Treated	N	16	Yes	FALSE	5.75	2.31	3.56	2.32	FALSE	25.87	5.71	2	TRUE	147-040_2013.0301	North America	TRUE	2013 winter	2012
942	147-041	H3N2	Not Mutated	USA	147	F	2	2013-01-10	Year Five	Treated	N	21	No	FALSE	0.3	0.59	0.45	0.23	FALSE	22.58	6.38	1	TRUE	147-041_2013.0356	North America	TRUE	2013 winter	2012
943	147-042	H3N2	Not Mutated	USA	147	M	9	2013-01-11	Year Five	Treated	N	10	No	FALSE	0.34	0.59	0.39	0.22	FALSE	22.31	6.46	0	TRUE	147-042_2013.0384	North America	TRUE	2013 winter	2012
944	147-043	H3N2	Not Mutated	USA	147	F	4	2013-01-16	Year Five	Untreated	N	10	Yes	FALSE	0.21	0.29	0.4	0.15	NA	25.34	5.56	1	TRUE	147-043_2013.0521	North America	TRUE	2013 winter	2012
945	147-044	BYamagata	Not Mutated	USA	147	F	11	2013-01-16	Year Five	Treated	N	17	Yes	FALSE	6.16	2.31	3.03	2.32	FALSE	19.26	7.67	2	TRUE	147-044_2013.0521	North America	TRUE	2013 winter	2012
946	147-045	BYamagata	Not Mutated	USA	147	F	10	2013-01-18	Year Five	Untreated	N	14	Yes	FALSE	5.4	2.31	3.96	2.32	NA	20.49	7.3	2	TRUE	147-045_2013.0575	North America	TRUE	2013 winter	2012
947	147-046	H3N2	Not Mutated	USA	147	M	5	2013-01-24	Year Five	Treated	N	13	No	TRUE	0.3	0.54	0.8	0.21	FALSE	25.79	5.43	1	TRUE	147-046_2013.074	North America	TRUE	2013 winter	2012
948	147-047	H3N2	Not Mutated	USA	147	M	6	2013-01-29	Year Five	Untreated	N	6	No	FALSE	0.29	0.54	0.51	0.27	NA	22.22	6.48	1	TRUE	147-047_2013.0877	North America	TRUE	2013 winter	2012
949	147-049	H3N2	Not Mutated	USA	147	M	47	2013-02-11	Year Five	Treated	N	16	No	FALSE	0.27	0.51	0.38	0.18	FALSE	26.37	5.26	2	TRUE	147-049_2013.1233	North America	TRUE	2013 winter	2012
950	147-050	H3N2	Not Mutated	USA	147	M	2	2013-02-13	Year Five	Treated	N	13	No	FALSE	0.22	0.47	0.49	0.29	FALSE	25.49	5.52	1	TRUE	147-050_2013.1288	North America	TRUE	2013 winter	2012
951	149-001	H3N2	Not Mutated	USA	149	M	16	2011-02-21	Year Three	Untreated	N	17	No	FALSE	0.15	0.37	0.35	0.17	NA	23.32	6.16	2	TRUE	149-001_2011.1397	North America	TRUE	2011 winter	2010
952	149-002	H3N2	Not Mutated	USA	149	F	13	2011-02-23	Year Three	Treated	N	11	Yes	FALSE	NA	NA	NA	NA	FALSE	NA	NA	1	FALSE	NA	NA	NA	NA	NA
953	149-003	H3N2	Not Mutated	USA	149	M	12	2011-03-07	Year Three	Treated	N	15	No	TRUE	0.22	0.37	0.31	0.17	FALSE	23.61	6.07	1	TRUE	149-003_2011.1781	North America	TRUE	2011 winter	2010
954	201-001	H3N2	Not Mutated	France	201	M	9	2009-02-06	Year One	Treated	N	10	No	TRUE	0.57	0.51	1.66	0.32	FALSE	19.7	7.23	2	TRUE	201-001_2009.0986	Europe	TRUE	2009 winter	2008
955	201-002	H3N2	Not Mutated	France	201	F	1	2009-02-07	Year One	Treated	N	11	No	TRUE	0.45	0.43	3.48	0.32	FALSE	22.2	6.49	1	TRUE	201-002_2009.1014	Europe	TRUE	2009 winter	2008
956	201-003	H3N2	Not Mutated	France	201	F	3	2009-02-07	Year One	Untreated	N	8	No	FALSE	0.21	0.43	0.8	0.32	NA	25.9	5.4	4	TRUE	201-003_2009.1014	Europe	TRUE	2009 winter	2008
957	201-004	BVictoria	Not Mutated	France	201	F	8	2009-02-09	Year One	Untreated	N	16	No	FALSE	5.48	2.95	2.63	2.22	NA	26.6	5.49	3	TRUE	201-004_2009.1068	Europe	TRUE	2009 winter	2008
958	201-008	H3N2	Not Mutated	France	201	F	6	2009-02-23	Year One	Untreated	N	13	No	FALSE	0.27	0.23	0.19	0.19	NA	29.7	4.28	5	TRUE	201-008_2009.1452	Europe	TRUE	2009 winter	2008
959	201-015	BVictoria	Not Mutated	France	201	F	4	2009-03-17	Year One	Untreated	N	12	No	TRUE	5.77	2.59	2.57	1.94	NA	20.75	7.23	3	TRUE	201-015_2009.2055	Europe	TRUE	2009 winter	2008
960	203-006	PH1N1	Not Mutated	France	203	F	8	2009-11-16	Year Two	Treated	N	11	No	TRUE	0.34	0.31	0.14	0.14	FALSE	23.67	6.06	1	TRUE	203-006_2009.874	Europe	TRUE	2010 winter	2009
961	203-007	PH1N1	Not Mutated	France	203	M	11	2009-11-16	Year Two	Treated	N	15	No	FALSE	NA	NA	NA	NA	FALSE	36.77	2.19	1	FALSE	NA	NA	NA	NA	NA
962	203-010	PH1N1	Not Mutated	France	203	F	1	2009-11-18	Year Two	Treated	N	11	No	TRUE	0.49	0.24	0.1	0.28	FALSE	23.1	6.22	0	TRUE	203-010_2009.8795	Europe	TRUE	2010 winter	2009
963	203-011	PH1N1	Not Mutated	France	203	F	11	2009-11-18	Year Two	Treated	N	8	No	TRUE	0.51	0.31	0.15	0.14	FALSE	20.97	6.85	1	TRUE	203-011_2009.8795	Europe	TRUE	2010 winter	2009
964	203-015	PH1N1	Not Mutated	France	203	M	17	2009-11-20	Year Two	Untreated	N	8	No	TRUE	0.17	0.41	0.12	0.09	NA	21.85	6.59	2	TRUE	203-015_2009.8849	Europe	TRUE	2010 winter	2009
965	203-016	PH1N1	Not Mutated	France	203	M	30	2009-11-20	Year Two	Treated	N	18	No	TRUE	0.14	0.2	0.11	0.05	FALSE	20.67	6.94	0	TRUE	203-016_2009.8849	Europe	TRUE	2010 winter	2009
966	203-018	PH1N1	Not Mutated	France	203	F	4	2009-11-20	Year Two	Treated	N	11	No	TRUE	0.15	0.2	0.12	0.05	FALSE	26.64	5.18	1	TRUE	203-018_2009.8849	Europe	TRUE	2010 winter	2009
967	203-022	PH1N1	Not Mutated	France	203	M	22	2009-11-24	Year Two	Treated	N	13	No	TRUE	0.18	0.67	0.2	0.16	FALSE	25.98	5.37	1	TRUE	203-022_2009.8959	Europe	TRUE	2010 winter	2009
968	203-023	PH1N1	Not Mutated	France	203	M	4	2009-12-01	Year Two	Treated	N	6	Yes	TRUE	0.64	0.67	0.19	0.21	FALSE	26.37	5.26	0	TRUE	203-023_2009.9151	Europe	TRUE	2010 winter	2009
969	203-026	PH1N1	Not Mutated	France	203	M	9	2009-12-02	Year Two	Untreated	N	11	No	TRUE	0.15	0.21	0.09	0.07	NA	23.54	6.09	3	TRUE	203-026_2009.9178	Europe	TRUE	2010 winter	2009
970	203-027	PH1N1	Not Mutated	France	203	M	38	2009-12-04	Year Two	Treated	N	11	Yes	FALSE	0.27	0.28	0.14	0.16	FALSE	21.61	6.66	2	TRUE	203-027_2009.9233	Europe	TRUE	2010 winter	2009
971	203-028	PH1N1	Not Mutated	France	203	M	36	2009-12-04	Year Two	Treated	N	11	Yes	TRUE	0.3	0.41	0.26	0.16	FALSE	21.35	6.74	1	TRUE	203-028_2009.9233	Europe	TRUE	2010 winter	2009
972	203-031	PH1N1	Not Mutated	France	203	F	2	2009-12-28	Year Two	Treated	N	10	No	TRUE	0.11	0.27	0.15	0.14	FALSE	26.84	5.12	1	TRUE	203-031_2009.989	Europe	TRUE	2010 winter	2009
973	203-032	BVictoria	Not Mutated	France	203	M	56	2011-01-11	Year Three	Treated	N	17	No	TRUE	5.62	2.09	2.96	2.42	FALSE	24.21	6.2	1	TRUE	203-032_2011.0274	Europe	TRUE	2011 winter	2010
974	203-033	PH1N1	Not Mutated	France	203	F	58	2011-01-21	Year Three	Untreated	N	20	Yes	TRUE	0.3	0.4	0.15	0.17	NA	21.97	6.56	1	TRUE	203-033_2011.0548	Europe	TRUE	2011 winter	2010
975	204-007	PH1N1	Not Mutated	France	204	F	11	2009-11-18	Year Two	Untreated	N	13	No	TRUE	0.28	0.47	0.21	0.25	NA	26.46	5.23	1	TRUE	204-007_2009.8795	Europe	TRUE	2010 winter	2009
976	204-008	PH1N1	Not Mutated	France	204	M	11	2009-11-20	Year Two	Untreated	N	8	No	FALSE	0.32	0.47	0.2	0.25	NA	25.5	5.52	0	TRUE	204-008_2009.8849	Europe	TRUE	2010 winter	2009
977	204-009	PH1N1	Not Mutated	France	204	M	12	2009-11-23	Year Two	Untreated	N	12	No	TRUE	0.19	0.28	0.15	0.16	NA	30.89	3.93	1	TRUE	204-009_2009.8932	Europe	TRUE	2010 winter	2009
978	204-010	PH1N1	Not Mutated	France	204	M	13	2009-11-23	Year Two	Untreated	N	9	No	FALSE	0.34	0.47	0.23	0.25	NA	25.99	5.37	1	TRUE	204-010_2009.8932	Europe	TRUE	2010 winter	2009
979	204-014	PH1N1	Not Mutated	France	204	F	12	2009-11-26	Year Two	Untreated	N	11	No	FALSE	0.27	0.2	0.1	0.05	NA	23.3	6.17	0	TRUE	204-014_2009.9014	Europe	TRUE	2010 winter	2009
980	204-015	BVictoria	Not Mutated	France	204	F	11	2011-01-12	Year Three	Untreated	N	16	No	TRUE	2	5.15	0.38	1.54	NA	30.34	4.38	2	TRUE	204-015_2011.0301	Europe	TRUE	2011 winter	2010
981	204-016	PH1N1	Not Mutated	France	204	M	15	2011-01-14	Year Three	Untreated	N	15	No	TRUE	0.57	0.62	0.34	0.27	NA	19.76	7.21	1	TRUE	204-016_2011.0356	Europe	TRUE	2011 winter	2010
982	204-017	BVictoria	Not Mutated	France	204	M	11	2011-01-14	Year Three	Untreated	N	9	No	FALSE	4.77	2.09	0.94	2.42	NA	25.72	5.75	1	TRUE	204-017_2011.0356	Europe	TRUE	2011 winter	2010
983	204-018	PH1N1	Not Mutated	France	204	M	8	2011-01-17	Year Three	Untreated	N	9	No	FALSE	0.41	0.62	0.33	0.27	NA	23.41	6.13	1	TRUE	204-018_2011.0438	Europe	TRUE	2011 winter	2010
984	204-019	BVictoria	Not Mutated	France	204	F	5	2011-01-17	Year Three	Untreated	N	8	No	TRUE	4.78	2.09	0.94	2.42	NA	24.78	6.03	1	TRUE	204-019_2011.0438	Europe	TRUE	2011 winter	2010
985	204-020	BVictoria	Not Mutated	France	204	F	2	2011-01-18	Year Three	Untreated	N	12	No	FALSE	4.68	2.09	1.12	2.42	NA	20.09	7.42	1	TRUE	204-020_2011.0466	Europe	TRUE	2011 winter	2010
986	204-021	BVictoria	Not Mutated	France	204	F	6	2011-01-19	Year Three	Untreated	N	11	No	TRUE	1.56	1.1	0.71	0.78	NA	28.66	4.88	2	TRUE	204-021_2011.0493	Europe	TRUE	2011 winter	2010
987	204-022	BVictoria	Not Mutated	France	204	F	8	2011-01-21	Year Three	Untreated	N	11	No	TRUE	0.91	1.1	0.49	0.78	NA	26.77	5.44	1	TRUE	204-022_2011.0548	Europe	TRUE	2011 winter	2010
988	204-023	PH1N1	Not Mutated	France	204	F	1	2011-01-21	Year Three	Untreated	N	6	No	TRUE	1.49	0.22	0.27	0.2	NA	21.97	6.56	0	TRUE	204-023_2011.0548	Europe	TRUE	2011 winter	2010
989	204-024	BVictoria	Not Mutated	France	204	M	6	2011-01-22	Year Three	Untreated	N	14	No	FALSE	0.72	1.1	0.42	0.78	NA	24.26	6.18	1	TRUE	204-024_2011.0575	Europe	TRUE	2011 winter	2010
990	204-025	BVictoria	Not Mutated	France	204	F	7	2011-02-02	Year Three	Untreated	N	18	No	TRUE	5.19	2.69	2.23	2.36	NA	24.55	6.1	1	TRUE	204-025_2011.0877	Europe	TRUE	2011 winter	2010
991	204-026	PH1N1	Not Mutated	France	204	F	6	2011-02-04	Year Three	Untreated	N	14	No	TRUE	0.47	0.38	0.19	0.07	NA	20.49	6.99	2	TRUE	204-026_2011.0932	Europe	TRUE	2011 winter	2010
992	204-027	BVictoria	Not Mutated	France	204	M	9	2011-02-07	Year Three	Untreated	N	10	No	TRUE	3.34	1.87	1.4	1.42	NA	25.26	5.89	3	TRUE	204-027_2011.1014	Europe	TRUE	2011 winter	2010
993	204-028	PH1N1	Not Mutated	France	204	M	1	2011-02-07	Year Three	Untreated	N	10	No	TRUE	0.39	0.38	0.17	0.07	NA	22.83	6.3	0	TRUE	204-028_2011.1014	Europe	TRUE	2011 winter	2010
994	204-029	BVictoria	Not Mutated	France	204	F	7	2011-02-11	Year Three	Untreated	N	15	No	TRUE	4.19	1.87	1.62	1.42	NA	31.57	4.01	1	TRUE	204-029_2011.1123	Europe	TRUE	2011 winter	2010
995	204-030	PH1N1	Not Mutated	France	204	F	2	2011-02-12	Year Three	Untreated	N	10	No	TRUE	0.4	0.38	0.2	0.07	NA	16.65	8.13	1	TRUE	204-030_2011.1151	Europe	TRUE	2011 winter	2010
996	204-031	PH1N1	Not Mutated	France	204	F	20	2011-02-17	Year Three	Untreated	N	16	No	TRUE	0.34	0.41	0.22	0.1	NA	24.82	5.72	2	TRUE	204-031_2011.1288	Europe	TRUE	2011 winter	2010
997	204-032	PH1N1	Not Mutated	France	204	M	9	2011-02-18	Year Three	Untreated	N	11	No	TRUE	0.38	0.41	0.23	0.1	NA	21.25	6.77	2	TRUE	204-032_2011.1315	Europe	TRUE	2011 winter	2010
998	204-033	H3N2	Not Mutated	France	204	F	43	2012-01-25	Year Four	Untreated	N	14	No	TRUE	0.32	0.52	0.68	0.31	NA	22.51	6.4	2	TRUE	204-033_2012.0658	Europe	TRUE	2012 winter	2011
999	204-034	H3N2	Not Mutated	France	204	M	3	2012-02-08	Year Four	Untreated	N	14	No	TRUE	0.15	0.31	0.23	0.18	NA	25.14	5.62	1	TRUE	204-034_2012.1041	Europe	TRUE	2012 winter	2011
1000	204-035	H3N2	Not Mutated	France	204	M	7	2012-02-10	Year Four	Untreated	N	15	No	TRUE	0.15	0.31	0.19	0.18	NA	24.71	5.75	2	TRUE	204-035_2012.1096	Europe	TRUE	2012 winter	2011
1001	204-036	H3N2	Not Mutated	France	204	M	36	2012-02-10	Year Four	Treated	N	12	No	FALSE	0.18	0.35	0.43	0.24	FALSE	28.62	4.6	2	TRUE	204-036_2012.1096	Europe	TRUE	2012 winter	2011
1002	204-037	H3N2	Not Mutated	France	204	F	3	2012-02-13	Year Four	Untreated	N	9	No	FALSE	0.1	0.35	0.11	0.18	NA	23.96	5.97	1	TRUE	204-037_2012.1178	Europe	TRUE	2012 winter	2011
1003	204-038	H3N2	Not Mutated	France	204	F	28	2012-02-13	Year Four	Treated	N	15	No	FALSE	0.13	0.31	0.17	0.18	FALSE	28.92	4.51	2	TRUE	204-038_2012.1178	Europe	TRUE	2012 winter	2011
1004	204-039	H3N2	Not Mutated	France	204	F	4	2012-02-13	Year Four	Untreated	N	13	No	TRUE	0.21	0.32	0.55	0.15	NA	21.94	6.57	0	TRUE	204-039_2012.1178	Europe	TRUE	2012 winter	2011
1005	204-040	H3N2	Not Mutated	France	204	M	4	2012-02-14	Year Four	Untreated	N	9	No	FALSE	0.08	0.31	0.24	0.18	NA	20.67	6.94	2	TRUE	204-040_2012.1205	Europe	TRUE	2012 winter	2011
1006	204-041	H3N2	Not Mutated	France	204	M	49	2012-02-14	Year Four	Treated	N	13	No	FALSE	0.09	0.31	0.22	0.18	FALSE	25.93	5.39	2	TRUE	204-041_2012.1205	Europe	TRUE	2012 winter	2011
1007	204-042	H3N2	Not Mutated	France	204	F	3	2012-02-20	Year Four	Untreated	N	13	No	FALSE	0.09	0.21	0.15	0.08	NA	26.99	5.08	2	TRUE	204-042_2012.137	Europe	TRUE	2012 winter	2011
1008	204-043	H3N2	Not Mutated	France	204	F	3	2012-02-20	Year Four	Untreated	N	5	No	FALSE	0.08	0.21	0.07	0.08	NA	28.49	4.63	1	TRUE	204-043_2012.137	Europe	TRUE	2012 winter	2011
1009	204-044	H3N2	Not Mutated	France	204	F	33	2012-02-20	Year Four	Treated	N	13	No	FALSE	0.1	0.32	0.05	0.08	FALSE	25.42	5.54	2	TRUE	204-044_2012.137	Europe	TRUE	2012 winter	2011
1010	204-045	H3N2	Not Mutated	France	204	F	52	2012-02-21	Year Four	Treated	N	10	No	FALSE	0.28	0.62	0.13	0.1	FALSE	22.54	6.39	1	TRUE	204-045_2012.1397	Europe	TRUE	2012 winter	2011
1011	204-046	H3N2	Not Mutated	France	204	M	1	2012-02-21	Year Four	Untreated	N	9	No	TRUE	0.26	0.62	0.13	0.1	NA	26.8	5.13	1	TRUE	204-046_2012.1397	Europe	TRUE	2012 winter	2011
1012	204-047	H3N2	Not Mutated	France	204	M	3	2012-02-22	Year Four	Untreated	N	9	No	FALSE	0.48	0.65	0.46	0.19	NA	22.26	6.47	1	TRUE	204-047_2012.1425	Europe	TRUE	2012 winter	2011
1013	204-048	PH1N1	Not Mutated	France	204	F	1	2012-02-24	Year Four	Untreated	N	8	No	TRUE	0.36	0.54	0.27	0.21	NA	22.87	6.29	1	TRUE	204-048_2012.1479	Europe	TRUE	2012 winter	2011
1014	204-049	H3N2	Not Mutated	France	204	M	41	2012-02-27	Year Four	Treated	N	14	No	TRUE	0.16	0.35	0.05	0.06	FALSE	23.85	6	1	TRUE	204-049_2012.1562	Europe	TRUE	2012 winter	2011
1015	204-050	H3N2	Not Mutated	France	204	F	2	2012-02-29	Year Four	Untreated	N	9	No	TRUE	0.19	0.27	0.66	0.12	NA	23.44	6.12	2	TRUE	204-050_2012.1616	Europe	TRUE	2012 winter	2011
1016	204-051	H3N2	Not Mutated	France	204	M	2	2012-02-29	Year Four	Untreated	N	9	No	TRUE	0.18	0.24	0.7	0.1	NA	28.62	4.6	1	TRUE	204-051_2012.1616	Europe	TRUE	2012 winter	2011
1017	204-052	H3N2	Not Mutated	France	204	F	3	2012-03-01	Year Four	Untreated	N	11	No	TRUE	0.19	0.29	0.23	0.2	NA	21.8	6.61	1	TRUE	204-052_2012.1644	Europe	TRUE	2012 winter	2011
1018	204-053	H3N2	Not Mutated	France	204	M	15	2012-03-06	Year Four	Treated	N	15	No	FALSE	0.09	0.45	0.27	0.25	FALSE	31.35	3.79	1	TRUE	204-053_2012.1781	Europe	TRUE	2012 winter	2011
1019	204-055	H3N2	Not Mutated	France	204	F	6	2012-03-12	Year Four	Untreated	N	12	No	TRUE	0.18	0.27	0.29	0.23	NA	21	6.84	1	TRUE	204-055_2012.1945	Europe	TRUE	2012 winter	2011
1020	204-056	H3N2	Not Mutated	France	204	M	12	2012-04-06	Year Five	Untreated	N	10	No	TRUE	0.25	0.46	0.32	0.17	NA	27.93	4.8	1	TRUE	204-056_2012.2712	Europe	TRUE	2012 winter	2011
1021	204-057	BYamagata	Not Mutated	France	204	F	44	2013-01-21	Year Five	Treated	N	18	No	FALSE	5.96	1.81	7.39	2.1	FALSE	21.72	6.94	1	TRUE	204-057_2013.0658	Europe	TRUE	2013 winter	2012
1022	204-058	BYamagata	Not Mutated	France	204	M	5	2013-01-22	Year Five	Untreated	N	8	No	TRUE	2.91	4.44	3.41	2.64	NA	25.25	5.89	1	TRUE	204-058_2013.0685	Europe	TRUE	2013 winter	2012
1023	204-059	H3N2	Not Mutated	France	204	M	12	2013-01-23	Year Five	Untreated	N	11	No	FALSE	0.25	0.41	0.57	0.21	NA	24.48	5.82	2	TRUE	204-059_2013.0712	Europe	TRUE	2013 winter	2012
1024	205-001	BVictoria	Not Mutated	France	205	M	12	2009-02-20	Year One	Untreated	N	7	No	FALSE	4.54	2.35	2.91	1.85	NA	20.76	7.22	2	TRUE	205-001_2009.137	Europe	TRUE	2009 winter	2008
1025	205-002	PH1N1	Not Mutated	France	205	M	12	2009-11-17	Year Two	Treated	N	15	No	FALSE	0.37	0.59	0.18	0.28	FALSE	22.53	6.39	0	TRUE	205-002_2009.8767	Europe	TRUE	2010 winter	2009
1026	208-001	InfB	Not Mutated	France	208	M	13	2009-02-09	Year One	Untreated	N	21	No	TRUE	NA	NA	NA	NA	NA	34.45	3.16	1	FALSE	NA	NA	NA	NA	NA
1027	208-003	BVictoria	Not Mutated	France	208	M	47	2009-02-11	Year One	Treated	N	18	No	TRUE	5.99	2.31	3.04	1.96	FALSE	22.53	6.7	1	TRUE	208-003_2009.1123	Europe	TRUE	2009 winter	2008
1028	208-006	H3N2	Not Mutated	France	208	M	11	2009-02-23	Year One	Untreated	N	18	No	TRUE	0.2	0.2	0.18	0.22	NA	25.7	5.46	0	TRUE	208-006_2009.1452	Europe	TRUE	2009 winter	2008
1029	208-007	H3N2	Not Mutated	France	208	F	19	2009-02-24	Year One	Untreated	N	19	No	TRUE	0.48	0.51	0.54	0.54	NA	21.74	6.63	1	TRUE	208-007_2009.1479	Europe	TRUE	2009 winter	2008
1030	208-008	H3N2	Not Mutated	France	208	M	29	2009-02-25	Year One	Untreated	N	13	No	TRUE	0.33	0.36	0.39	0.39	NA	20.98	6.85	0	TRUE	208-008_2009.1507	Europe	TRUE	2009 winter	2008
1031	208-010	PH1N1	Not Mutated	France	208	F	13	2009-11-16	Year Two	Untreated	N	20	No	TRUE	0.12	0.36	0.1	0.09	NA	24.67	5.76	2	TRUE	208-010_2009.874	Europe	TRUE	2010 winter	2009
1032	208-011	PH1N1	Not Mutated	France	208	M	9	2009-11-23	Year Two	Treated	N	14	No	TRUE	0.43	0.36	0.07	0.09	FALSE	23.5	6.11	1	TRUE	208-011_2009.8932	Europe	TRUE	2010 winter	2009
1033	208-012	PH1N1	Not Mutated	France	208	M	10	2009-12-24	Year Two	Treated	N	17	No	TRUE	0.19	0.27	0.11	0.14	FALSE	24.86	5.71	1	TRUE	208-012_2009.9781	Europe	TRUE	2010 winter	2009
1034	208-013	H3N2	Not Mutated	France	208	M	48	2010-12-01	Year Three	Treated	N	17	No	TRUE	0.17	0.28	0.29	0.18	FALSE	19.68	7.23	1	TRUE	208-013_2010.9151	Europe	TRUE	2011 winter	2010
1035	208-014	BVictoria	Not Mutated	France	208	F	56	2011-01-10	Year Three	Treated	N	19	No	TRUE	2.33	5.15	0.79	1.54	FALSE	22.46	6.72	1	TRUE	208-014_2011.0247	Europe	TRUE	2011 winter	2010
1036	208-015	PH1N1	Not Mutated	France	208	F	6	2011-01-10	Year Three	Untreated	N	15	No	TRUE	0.53	0.79	0.31	0.24	NA	19.99	7.14	1	TRUE	208-015_2011.0247	Europe	TRUE	2011 winter	2010
1037	208-016	PH1N1	Not Mutated	France	208	F	53	2011-01-10	Year Three	Untreated	N	16	No	TRUE	0.48	0.79	0.35	0.24	NA	20.63	6.95	1	TRUE	208-016_2011.0247	Europe	TRUE	2011 winter	2010
1038	208-017	PH1N1	Not Mutated	France	208	F	6	2011-01-11	Year Three	Untreated	N	16	No	TRUE	0.45	0.2	0.37	0.11	NA	21.32	6.75	1	TRUE	208-017_2011.0274	Europe	TRUE	2011 winter	2010
1039	208-018	BVictoria	Not Mutated	France	208	M	12	2011-01-14	Year Three	Treated	N	14	No	TRUE	11.37	6.53	1.07	3.37	FALSE	22.3	6.77	1	TRUE	208-018_2011.0356	Europe	TRUE	2011 winter	2010
1040	208-019	BVictoria	Not Mutated	France	208	M	9	2011-01-17	Year Three	Untreated	N	15	No	TRUE	14.07	6.53	4.31	3.37	NA	20.69	7.24	1	TRUE	208-019_2011.0438	Europe	TRUE	2011 winter	2010
1041	208-020	PH1N1	Not Mutated	France	208	M	10	2011-01-17	Year Three	Treated	N	16	No	TRUE	0.7	0.68	0.44	0.17	FALSE	24.39	5.84	1	TRUE	208-020_2011.0438	Europe	TRUE	2011 winter	2010
1042	208-021	BVictoria	Not Mutated	France	208	F	9	2011-01-17	Year Three	Untreated	N	15	No	TRUE	12.28	6.53	3.81	3.37	NA	25.12	5.93	1	TRUE	208-021_2011.0438	Europe	TRUE	2011 winter	2010
1043	208-022	BVictoria	Not Mutated	France	208	F	36	2011-01-25	Year Three	Treated	N	19	No	TRUE	1.57	1.2	0.11	0.21	FALSE	24.82	6.02	1	TRUE	208-022_2011.0658	Europe	TRUE	2011 winter	2010
1044	208-023	BVictoria	Not Mutated	France	208	F	17	2011-01-29	Year Three	Untreated	N	18	No	TRUE	1.58	1.2	0.18	0.21	NA	22.32	6.76	2	TRUE	208-023_2011.0767	Europe	TRUE	2011 winter	2010
1045	208-024	PH1N1	Not Mutated	France	208	M	37	2011-01-29	Year Three	Treated	N	17	No	TRUE	0.37	0.44	0.29	0.28	FALSE	21.68	6.64	1	TRUE	208-024_2011.0767	Europe	TRUE	2011 winter	2010
1046	208-026	PH1N1	Not Mutated	France	208	F	64	2011-02-01	Year Three	Untreated	N	18	No	FALSE	0.45	0.38	0.14	0.22	NA	27.77	4.85	1	TRUE	208-026_2011.0849	Europe	TRUE	2011 winter	2010
1047	208-027	BVictoria	Not Mutated	France	208	M	3	2012-03-07	Year Four	Untreated	N	8	No	TRUE	2.52	2.3	1.08	1.51	NA	21.2	7.09	1	TRUE	208-027_2012.1808	Europe	TRUE	2012 winter	2011
1048	209-002	H3N2	Not Mutated	France	209	M	36	2009-02-14	Year One	Untreated	N	17	No	TRUE	0.46	0.48	1.61	0.42	NA	24.67	5.76	1	TRUE	209-002_2009.1205	Europe	TRUE	2009 winter	2008
1049	211-002	BVictoria	Not Mutated	France	211	M	20	2009-02-24	Year One	Untreated	N	14	No	TRUE	5.7	2.48	2.59	2.12	NA	19.96	7.46	0	TRUE	211-002_2009.1479	Europe	TRUE	2009 winter	2008
1050	211-003	H3N2	Not Mutated	France	211	M	29	2009-02-25	Year One	Untreated	N	17	No	TRUE	0.21	0.26	0.31	0.31	NA	19.74	7.22	1	TRUE	211-003_2009.1507	Europe	TRUE	2009 winter	2008
1051	211-004	BVictoria	Not Mutated	France	211	M	17	2009-02-26	Year One	Untreated	N	19	No	TRUE	5.23	2.48	2.45	2.12	NA	24.52	6.11	2	TRUE	211-004_2009.1534	Europe	TRUE	2009 winter	2008
1052	211-005	H3N2	Not Mutated	France	211	F	28	2009-03-02	Year One	Untreated	N	15	No	TRUE	0.29	0.32	0.36	0.36	NA	25.79	5.43	2	TRUE	211-005_2009.1644	Europe	TRUE	2009 winter	2008
1053	211-007	PH1N1	Not Mutated	France	211	M	17	2009-10-15	Year Two	Untreated	N	18	No	TRUE	0.43	0.78	0.32	0.57	NA	23.66	6.06	1	TRUE	211-007_2009.7863	Europe	TRUE	2009 summer	2009
1054	211-008	PH1N1	Not Mutated	France	211	F	11	2009-11-05	Year Two	Untreated	N	20	No	TRUE	0.66	0.54	0.17	0.29	NA	22.9	6.28	1	TRUE	211-008_2009.8438	Europe	TRUE	2010 winter	2009
1055	211-009	PH1N1	Not Mutated	France	211	F	49	2009-11-14	Year Two	Treated	N	11	No	TRUE	0.56	0.67	0.14	0.21	FALSE	25.32	5.57	1	TRUE	211-009_2009.8685	Europe	TRUE	2010 winter	2009
1056	211-011	PH1N1	Not Mutated	France	211	F	23	2009-11-19	Year Two	Treated	N	16	No	TRUE	0.46	0.67	0.13	0.21	FALSE	22.34	6.45	1	TRUE	211-011_2009.8822	Europe	TRUE	2010 winter	2009
1057	211-012	PH1N1	Not Mutated	France	211	M	7	2009-11-26	Year Two	Treated	N	21	No	TRUE	0.2	0.23	0.08	0.09	FALSE	24.53	5.8	1	TRUE	211-012_2009.9014	Europe	TRUE	2010 winter	2009
1058	211-013	PH1N1	Not Mutated	France	211	M	9	2009-11-27	Year Two	Treated	N	21	No	TRUE	0.35	0.61	0.51	0.37	FALSE	21.86	6.59	1	TRUE	211-013_2009.9041	Europe	TRUE	2010 winter	2009
1059	211-015	PH1N1	Not Mutated	France	211	M	13	2009-12-02	Year Two	Treated	N	12	No	TRUE	0.37	0.36	0.47	0.54	FALSE	21.81	6.6	1	TRUE	211-015_2009.9178	Europe	TRUE	2010 winter	2009
1060	211-016	PH1N1	Not Mutated	France	211	M	15	2009-12-03	Year Two	Treated	N	17	No	TRUE	0.3	0.43	0.22	0.14	FALSE	21.91	6.58	1	TRUE	211-016_2009.9205	Europe	TRUE	2010 winter	2009
1061	211-017	PH1N1	Not Mutated	France	211	M	6	2009-12-05	Year Two	Untreated	N	12	No	TRUE	0.34	0.43	0.19	0.14	NA	28.81	4.54	1	TRUE	211-017_2009.926	Europe	TRUE	2010 winter	2009
1062	211-018	PH1N1	Not Mutated	France	211	M	13	2009-12-05	Year Two	Treated	N	14	No	TRUE	0.38	0.43	0.19	0.14	FALSE	22.92	6.28	2	TRUE	211-018_2009.926	Europe	TRUE	2010 winter	2009
1063	211-019	PH1N1	Not Mutated	France	211	M	3	2009-12-07	Year Two	Treated	N	16	No	TRUE	0.28	0.2	0.25	0.16	FALSE	27.62	4.89	1	TRUE	211-019_2009.9315	Europe	TRUE	2010 winter	2009
1064	211-020	PH1N1	Not Mutated	France	211	M	6	2009-12-10	Year Two	Treated	N	7	No	TRUE	0.12	0.18	0.1	0.09	FALSE	28.87	4.52	1	TRUE	211-020_2009.9397	Europe	TRUE	2010 winter	2009
1065	211-021	PH1N1	Not Mutated	France	211	M	30	2009-12-11	Year Two	Treated	N	15	No	TRUE	0.35	0.2	0.13	0.05	FALSE	19.99	7.14	0	TRUE	211-021_2009.9425	Europe	TRUE	2010 winter	2009
1066	211-022	PH1N1	Not Mutated	France	211	F	2	2009-12-12	Year Two	Treated	N	12	No	TRUE	0.29	0.2	0.12	0.05	FALSE	20.96	6.86	1	TRUE	211-022_2009.9452	Europe	TRUE	2010 winter	2009
1067	211-024	PH1N1	Not Mutated	France	211	F	6	2009-12-15	Year Two	Treated	N	7	No	TRUE	0.26	0.2	0.12	0.09	FALSE	27.94	4.8	1	TRUE	211-024_2009.9534	Europe	TRUE	2010 winter	2009
1068	211-025	PH1N1	Not Mutated	France	211	M	4	2009-12-17	Year Two	Treated	N	10	No	TRUE	0.38	0.69	0.5	0.4	FALSE	28.4	4.66	2	TRUE	211-025_2009.9589	Europe	TRUE	2010 winter	2009
1069	211-026	PH1N1	Not Mutated	France	211	M	22	2009-12-24	Year Two	Treated	N	16	No	TRUE	0.07	0.18	0.11	0.09	FALSE	21.17	6.79	1	TRUE	211-026_2009.9781	Europe	TRUE	2010 winter	2009
1070	211-027	PH1N1	Not Mutated	France	211	F	6	2009-12-24	Year Two	Treated	N	11	No	TRUE	0.19	0.2	0.1	0.05	FALSE	27.77	4.85	1	TRUE	211-027_2009.9781	Europe	TRUE	2010 winter	2009
1071	211-028	PH1N1	Not Mutated	France	211	M	4	2009-12-24	Year Two	Rejected	N	18	No	TRUE	0.16	0.13	0.15	0.16	FALSE	30.52	4.04	2	TRUE	211-028_2009.9781	Europe	TRUE	2010 winter	2009
1072	211-029	PH1N1	Not Mutated	France	211	M	11	2009-12-28	Year Two	Treated	N	14	No	TRUE	0.27	0.13	0.1	0.08	FALSE	27.69	4.87	1	TRUE	211-029_2009.989	Europe	TRUE	2010 winter	2009
1073	211-030	PH1N1	Not Mutated	France	211	F	36	2010-12-17	Year Three	Untreated	N	18	No	TRUE	0.1	0.14	0.08	0.14	NA	21.22	6.78	1	TRUE	211-030_2010.9589	Europe	TRUE	2011 winter	2010
1074	211-031	PH1N1	Not Mutated	France	211	F	12	2011-01-14	Year Three	Untreated	N	15	No	TRUE	0.63	0.22	0.31	0.11	NA	26.27	5.29	1	TRUE	211-031_2011.0356	Europe	TRUE	2011 winter	2010
1075	211-032	H3N2	Not Mutated	France	211	F	52	2011-01-21	Year Three	Untreated	N	17	No	TRUE	0.26	0.68	0.3	0.17	NA	29.54	4.32	1	TRUE	211-032_2011.0548	Europe	TRUE	2011 winter	2010
1076	211-033	BVictoria	Not Mutated	France	211	F	10	2011-01-26	Year Three	Untreated	N	16	No	TRUE	1.72	1.2	0.15	0.21	NA	21.86	6.9	1	TRUE	211-033_2011.0685	Europe	TRUE	2011 winter	2010
1077	211-034	PH1N1	Not Mutated	France	211	M	5	2011-01-28	Year Three	Untreated	N	12	No	TRUE	0.4	0.52	0.16	0.08	NA	22.71	6.34	1	TRUE	211-034_2011.074	Europe	TRUE	2011 winter	2010
1078	211-035	BVictoria	Not Mutated	France	211	M	10	2011-01-31	Year Three	Untreated	N	9	No	TRUE	1.74	1.2	0.85	0.21	NA	22.93	6.58	1	TRUE	211-035_2011.0822	Europe	TRUE	2011 winter	2010
1079	211-036	BVictoria	Not Mutated	France	211	F	7	2011-02-03	Year Three	Untreated	N	12	No	TRUE	2.72	1.2	1.71	0.21	NA	25.69	5.76	1	TRUE	211-036_2011.0904	Europe	TRUE	2011 winter	2010
1080	211-037	BVictoria	Not Mutated	France	211	M	30	2011-02-04	Year Three	Untreated	N	17	No	TRUE	8.69	3.37	2.72	2.09	NA	24.1	6.23	2	TRUE	211-037_2011.0932	Europe	TRUE	2011 winter	2010
1081	211-039	PH1N1	Not Mutated	France	211	F	13	2011-02-15	Year Three	Untreated	N	15	No	TRUE	0.71	0.41	0.62	0.1	NA	23.73	6.04	1	TRUE	211-039_2011.1233	Europe	TRUE	2011 winter	2010
1082	211-040	BVictoria	Not Mutated	France	211	F	16	2011-02-17	Year Three	Untreated	N	17	No	TRUE	1.96	0.57	0.74	0.17	NA	28.05	5.06	2	TRUE	211-040_2011.1288	Europe	TRUE	2011 winter	2010
1083	211-041	BVictoria	Not Mutated	France	211	F	12	2011-03-07	Year Three	Untreated	N	17	No	TRUE	3.46	1.34	0.48	1.02	NA	22.86	6.6	1	TRUE	211-041_2011.1781	Europe	TRUE	2011 winter	2010
1084	211-042	BVictoria	Not Mutated	France	211	F	36	2011-03-08	Year Three	Treated	N	13	No	TRUE	3.55	1.34	0.72	1.02	FALSE	22.61	6.67	2	TRUE	211-042_2011.1808	Europe	TRUE	2011 winter	2010
1085	211-043	BYamagata	Not Mutated	France	211	M	33	2011-03-08	Year Three	Untreated	N	14	No	TRUE	3.67	1.34	0.5	1.02	NA	24.31	6.17	1	TRUE	211-043_2011.1808	Europe	TRUE	2011 winter	2010
1086	212-001	BVictoria	Not Mutated	France	212	F	24	2009-02-21	Year One	Untreated	N	14	No	FALSE	6.71	2.59	2.45	1.94	NA	31.77	3.96	3	TRUE	212-001_2009.1397	Europe	TRUE	2009 winter	2008
1087	212-007	PH1N1	Not Mutated	France	212	F	3	2009-10-28	Year Two	Treated	N	11	No	TRUE	NA	NA	NA	NA	FALSE	37.99	1.82	1	FALSE	NA	NA	NA	NA	NA
1088	212-008	PH1N1	Not Mutated	France	212	F	14	2009-10-28	Year Two	Untreated	N	7	No	TRUE	0.32	0.23	0.07	0.09	NA	23.72	6.04	1	TRUE	212-008_2009.8219	Europe	TRUE	2009 summer	2009
1089	212-009	PH1N1	Not Mutated	France	212	F	27	2009-10-29	Year Two	Untreated	N	6	No	TRUE	0.25	0.23	0.06	0.09	NA	19.35	7.33	1	TRUE	212-009_2009.8247	Europe	TRUE	2009 summer	2009
1090	212-010	PH1N1	Not Mutated	France	212	M	1	2009-11-02	Year Two	Untreated	N	10	No	TRUE	0.16	0.13	0.03	0.08	NA	23.24	6.18	3	TRUE	212-010_2009.8356	Europe	TRUE	2010 winter	2009
1091	212-011	PH1N1	Not Mutated	France	212	F	41	2009-11-04	Year Two	Untreated	N	21	No	TRUE	0.36	0.67	0.23	0.16	NA	30.25	4.12	1	TRUE	212-011_2009.8411	Europe	TRUE	2010 winter	2009
1092	212-012	PH1N1	Not Mutated	France	212	M	6	2009-11-09	Year Two	Treated	N	18	No	TRUE	0.39	0.67	0.2	0.16	FALSE	22.85	6.3	1	TRUE	212-012_2009.8548	Europe	TRUE	2010 winter	2009
1093	212-013	PH1N1	Not Mutated	France	212	M	8	2009-11-09	Year Two	Treated	N	14	No	TRUE	0.39	0.67	0.25	0.16	FALSE	27.32	4.98	1	TRUE	212-013_2009.8548	Europe	TRUE	2010 winter	2009
1094	212-014	PH1N1	Not Mutated	France	212	M	9	2009-11-09	Year Two	Untreated	N	15	No	TRUE	0.37	0.67	0.24	0.16	NA	30.61	4.01	2	TRUE	212-014_2009.8548	Europe	TRUE	2010 winter	2009
1095	212-015	PH1N1	Not Mutated	France	212	M	7	2009-11-09	Year Two	Treated	N	7	No	TRUE	NA	NA	NA	NA	FALSE	32.17	3.55	1	FALSE	NA	NA	NA	NA	NA
1096	212-016	PH1N1	Not Mutated	France	212	M	8	2009-11-12	Year Two	Treated	N	19	No	TRUE	0.46	0.67	0.25	0.16	FALSE	25.57	5.5	1	TRUE	212-016_2009.863	Europe	TRUE	2010 winter	2009
1097	212-017	PH1N1	Not Mutated	France	212	M	10	2009-11-12	Year Two	Untreated	N	9	No	TRUE	0.3	0.67	0.32	0.16	NA	26.64	5.18	2	TRUE	212-017_2009.863	Europe	TRUE	2010 winter	2009
1098	212-018	PH1N1	Not Mutated	France	212	F	1	2009-11-12	Year Two	Untreated	N	5	No	TRUE	0.37	0.67	0.28	0.16	NA	28.87	4.52	2	TRUE	212-018_2009.863	Europe	TRUE	2010 winter	2009
1099	212-019	PH1N1	Not Mutated	France	212	F	28	2009-11-12	Year Two	Treated	N	15	Yes	TRUE	0.35	0.67	0.25	0.16	FALSE	27.25	5	2	TRUE	212-019_2009.863	Europe	TRUE	2010 winter	2009
1100	212-020	PH1N1	Not Mutated	France	212	M	27	2009-11-16	Year Two	Untreated	N	9	No	TRUE	0.25	0.67	0.21	0.16	NA	27.44	4.94	1	TRUE	212-020_2009.874	Europe	TRUE	2010 winter	2009
1101	212-021	PH1N1	Not Mutated	France	212	F	10	2009-11-16	Year Two	Untreated	N	15	No	TRUE	0.15	0.32	0.2	0.14	NA	23.83	6.01	2	TRUE	212-021_2009.874	Europe	TRUE	2010 winter	2009
1102	212-022	PH1N1	Not Mutated	France	212	M	26	2009-11-16	Year Two	Untreated	N	11	No	TRUE	NA	NA	NA	NA	NA	33.28	3.22	2	FALSE	NA	NA	NA	NA	NA
1103	212-023	PH1N1	Not Mutated	France	212	M	41	2009-11-18	Year Two	Treated	N	16	No	TRUE	0.17	0.13	0.18	0.16	FALSE	29.47	4.35	1	TRUE	212-023_2009.8795	Europe	TRUE	2010 winter	2009
1104	212-025	PH1N1	Not Mutated	France	212	F	4	2009-11-21	Year Two	Untreated	N	5	No	FALSE	0.28	0.32	0.16	0.14	NA	26.45	5.24	2	TRUE	212-025_2009.8877	Europe	TRUE	2010 winter	2009
1105	212-026	PH1N1	Not Mutated	France	212	M	26	2009-11-21	Year Two	Untreated	N	NA	No	FALSE	0.36	0.32	0.19	0.14	NA	24.47	5.82	2	TRUE	212-026_2009.8877	Europe	TRUE	2010 winter	2009
1106	212-027	PH1N1	Not Mutated	France	212	F	26	2009-11-24	Year Two	Untreated	N	14	Yes	FALSE	0.28	0.32	0.19	0.14	NA	25.94	5.39	1	TRUE	212-027_2009.8959	Europe	TRUE	2010 winter	2009
1107	212-028	PH1N1	Not Mutated	France	212	F	9	2009-11-24	Year Two	Untreated	N	4	No	FALSE	0.32	0.32	0.17	0.14	NA	22.73	6.33	1	TRUE	212-028_2009.8959	Europe	TRUE	2010 winter	2009
1108	212-029	PH1N1	Not Mutated	France	212	F	4	2009-11-24	Year Two	Untreated	N	11	No	TRUE	0.29	0.32	0.19	0.14	NA	28.87	4.52	2	TRUE	212-029_2009.8959	Europe	TRUE	2010 winter	2009
1109	212-031	PH1N1	Not Mutated	France	212	F	19	2009-11-24	Year Two	Untreated	N	15	No	TRUE	NA	NA	NA	NA	NA	33.95	3.02	1	FALSE	NA	NA	NA	NA	NA
1110	212-032	PH1N1	Not Mutated	France	212	F	3	2009-11-30	Year Two	Untreated	N	4	No	TRUE	NA	NA	NA	NA	NA	33.31	3.21	2	FALSE	NA	NA	NA	NA	NA
1111	212-033	PH1N1	Not Mutated	France	212	F	22	2009-12-07	Year Two	Treated	N	13	No	TRUE	0.23	0.27	0.15	0.14	FALSE	21.88	6.58	2	TRUE	212-033_2009.9315	Europe	TRUE	2010 winter	2009
1112	212-034	PH1N1	Not Mutated	France	212	M	18	2009-12-07	Year Two	Untreated	N	17	No	TRUE	NA	NA	NA	NA	NA	33.4	3.19	2	FALSE	NA	NA	NA	NA	NA
1113	212-035	PH1N1	Not Mutated	France	212	M	5	2009-12-10	Year Two	Untreated	N	14	No	TRUE	NA	NA	NA	NA	NA	32.48	3.46	1	FALSE	NA	NA	NA	NA	NA
1114	212-036	PH1N1	Not Mutated	France	212	F	11	2009-12-19	Year Two	Treated	N	8	No	TRUE	0.26	0.27	0.21	0.14	FALSE	29.9	4.22	1	TRUE	212-036_2009.9644	Europe	TRUE	2010 winter	2009
1115	212-037	PH1N1	Not Mutated	France	212	M	9	2010-01-16	Year Two	Treated	N	18	No	FALSE	0.35	0.31	0.12	0.1	FALSE	21.19	6.79	1	TRUE	212-037_2010.0411	Europe	TRUE	2010 winter	2009
1116	212-038	BVictoria	Not Mutated	France	212	F	24	2010-04-12	Year Three	Untreated	N	18	No	TRUE	7.37	3.93	1.44	2.09	NA	21.72	6.94	2	TRUE	212-038_2010.2767	Europe	TRUE	2010 winter	2009
1117	212-039	PH1N1	Not Mutated	France	212	F	42	2010-12-13	Year Three	Untreated	N	12	No	TRUE	0.4	0.47	0.27	0.21	NA	26.45	5.24	1	TRUE	212-039_2010.9479	Europe	TRUE	2011 winter	2010
1118	212-040	H3N2	Not Mutated	France	212	F	19	2010-12-13	Year Three	Untreated	N	9	No	TRUE	0.37	0.47	0.39	0.21	NA	18.33	7.63	1	TRUE	212-040_2010.9479	Europe	TRUE	2011 winter	2010
1119	212-042	BVictoria	Not Mutated	France	212	M	7	2010-12-14	Year Three	Untreated	N	13	No	TRUE	3.19	3.15	1.46	2.65	NA	21.86	6.9	1	TRUE	212-042_2010.9507	Europe	TRUE	2011 winter	2010
1120	212-043	PH1N1	Not Mutated	France	212	M	22	2010-12-16	Year Three	Untreated	N	14	No	TRUE	0.38	0.66	0.44	0.11	NA	31.72	3.68	1	TRUE	212-043_2010.9562	Europe	TRUE	2011 winter	2010
1121	212-044	H3N2	Not Mutated	France	212	F	49	2010-12-16	Year Three	Untreated	N	12	No	FALSE	0.3	0.66	0.22	0.11	NA	18.96	7.45	1	TRUE	212-044_2010.9562	Europe	TRUE	2011 winter	2010
1122	212-045	PH1N1	Not Mutated	France	212	F	7	2010-12-16	Year Three	Untreated	N	16	No	TRUE	0.45	0.66	0.5	0.11	NA	26.64	5.18	4	TRUE	212-045_2010.9562	Europe	TRUE	2011 winter	2010
1123	212-046	H3N2	Not Mutated	France	212	F	4	2010-12-20	Year Three	Untreated	N	12	No	TRUE	0.27	0.66	0.22	0.11	NA	25.38	5.55	2	TRUE	212-046_2010.9671	Europe	TRUE	2011 winter	2010
1124	212-047	H3N2	Not Mutated	France	212	F	3	2010-12-20	Year Three	Untreated	N	14	No	TRUE	0.3	0.66	0.22	0.11	NA	15.37	8.5	2	TRUE	212-047_2010.9671	Europe	TRUE	2011 winter	2010
1125	212-048	BVictoria	Not Mutated	France	212	M	16	2010-12-20	Year Three	Untreated	N	14	No	TRUE	4.78	1.59	4.76	1.42	NA	22.94	6.58	1	TRUE	212-048_2010.9671	Europe	TRUE	2011 winter	2010
1126	212-049	H3N2	Not Mutated	France	212	M	4	2010-12-20	Year Three	Untreated	N	13	No	TRUE	0.35	0.66	0.23	0.11	NA	21.74	6.63	1	TRUE	212-049_2010.9671	Europe	TRUE	2011 winter	2010
1127	212-050	H3N2	Not Mutated	France	212	M	27	2010-12-20	Year Three	Untreated	N	14	No	TRUE	0.27	0.66	0.22	0.11	NA	27.86	4.82	1	TRUE	212-050_2010.9671	Europe	TRUE	2011 winter	2010
1128	212-051	PH1N1	Not Mutated	France	212	F	38	2010-12-20	Year Three	Untreated	N	14	No	FALSE	0.43	0.66	0.39	0.11	NA	30.5	4.04	3	TRUE	212-051_2010.9671	Europe	TRUE	2011 winter	2010
1129	212-052	PH1N1	Not Mutated	France	212	F	8	2010-12-21	Year Three	Untreated	N	21	No	TRUE	0.24	0.25	0.21	0.2	NA	24.5	5.81	3	TRUE	212-052_2010.9699	Europe	TRUE	2011 winter	2010
1130	212-053	BVictoria	Not Mutated	France	212	M	6	2010-12-21	Year Three	Untreated	N	0	No	TRUE	6.21	0.43	2.39	0.08	NA	26.45	5.53	2	TRUE	212-053_2010.9699	Europe	TRUE	2011 winter	2010
1131	212-054	BVictoria	Not Mutated	France	212	M	23	2010-12-22	Year Three	Untreated	N	8	No	FALSE	0.83	0.43	0.09	0.08	NA	27.39	5.26	3	TRUE	212-054_2010.9726	Europe	TRUE	2011 winter	2010
1132	212-055	BVictoria	Not Mutated	France	212	M	34	2010-12-24	Year Three	Untreated	N	15	No	FALSE	7.67	0.43	5.99	0.08	NA	25.9	5.7	4	TRUE	212-055_2010.9781	Europe	TRUE	2011 winter	2010
1133	212-056	BVictoria	Not Mutated	France	212	F	3	2010-12-24	Year Three	Untreated	N	13	No	TRUE	1.02	0.43	0.12	0.08	NA	29.15	4.73	4	TRUE	212-056_2010.9781	Europe	TRUE	2011 winter	2010
1134	212-057	PH1N1	Not Mutated	France	212	F	9	2010-12-24	Year Three	Treated	N	12	No	FALSE	0.52	0.55	0.64	0.41	FALSE	23.72	6.04	1	TRUE	212-057_2010.9781	Europe	TRUE	2011 winter	2010
1135	212-058	BVictoria	Not Mutated	France	212	M	5	2010-12-24	Year Three	Untreated	N	14	No	TRUE	1.22	0.43	0.29	0.08	NA	25.7	5.76	4	TRUE	212-058_2010.9781	Europe	TRUE	2011 winter	2010
1136	212-059	BVictoria	Not Mutated	France	212	F	30	2010-12-27	Year Three	Untreated	N	11	No	TRUE	14.59	0.43	4.61	0.08	NA	21.27	7.07	2	TRUE	212-059_2010.9863	Europe	TRUE	2011 winter	2010
1137	212-060	H3N2	Not Mutated	France	212	F	22	2010-12-27	Year Three	Untreated	N	10	No	TRUE	0.24	0.55	0.6	0.41	NA	25.34	5.56	1	TRUE	212-060_2010.9863	Europe	TRUE	2011 winter	2010
1138	212-061	BVictoria	Not Mutated	France	212	M	15	2010-12-27	Year Three	Untreated	N	13	No	TRUE	1.1	1.23	0.25	0.98	NA	23.89	6.29	3	TRUE	212-061_2010.9863	Europe	TRUE	2011 winter	2010
1139	212-062	PH1N1	Not Mutated	France	212	M	2	2010-12-27	Year Three	Untreated	N	10	No	TRUE	0.44	0.59	0.47	0.21	NA	23.44	6.12	2	TRUE	212-062_2010.9863	Europe	TRUE	2011 winter	2010
1140	212-063	BVictoria	Not Mutated	France	212	M	28	2010-12-28	Year Three	Untreated	N	18	No	FALSE	5.22	1.23	2.2	0.98	NA	22.06	6.84	2	TRUE	212-063_2010.989	Europe	TRUE	2011 winter	2010
1141	212-064	H3N2	Not Mutated	France	212	M	3	2010-12-28	Year Three	Untreated	N	13	No	FALSE	NA	NA	NA	NA	NA	30.65	4	2	FALSE	NA	NA	NA	NA	NA
1142	212-065	BVictoria	Not Mutated	France	212	F	21	2010-12-28	Year Three	Untreated	N	15	No	TRUE	1.03	1.23	0.25	0.98	NA	21.93	6.88	2	TRUE	212-065_2010.989	Europe	TRUE	2011 winter	2010
1143	212-066	BVictoria	Not Mutated	France	212	M	47	2010-12-28	Year Three	Untreated	N	18	No	FALSE	3.17	1.23	1.06	0.98	NA	30.69	4.28	1	TRUE	212-066_2010.989	Europe	TRUE	2011 winter	2010
1144	212-067	PH1N1	Not Mutated	France	212	F	27	2010-12-28	Year Three	Rejected	N	18	No	TRUE	0.42	0.59	0.3	0.21	FALSE	27.63	4.89	1	TRUE	212-067_2010.989	Europe	TRUE	2011 winter	2010
1145	212-068	BVictoria	Not Mutated	France	212	M	23	2010-12-29	Year Three	Untreated	N	17	No	FALSE	1.71	1.23	0.5	0.98	NA	28.61	4.89	2	TRUE	212-068_2010.9918	Europe	TRUE	2011 winter	2010
1146	212-069	PH1N1	Not Mutated	France	212	F	67	2010-12-30	Year Three	Untreated	N	6	No	FALSE	0.38	0.59	0.27	0.21	NA	27.2	5.01	3	TRUE	212-069_2010.9945	Europe	TRUE	2011 winter	2010
1147	212-070	BVictoria	Not Mutated	France	212	F	34	2011-01-04	Year Three	Untreated	N	16	No	TRUE	1.99	1.23	0.76	0.98	NA	25.47	5.82	2	TRUE	212-070_2011.0082	Europe	TRUE	2011 winter	2010
1148	212-071	BVictoria	Not Mutated	France	212	F	50	2011-01-04	Year Three	Untreated	N	17	No	TRUE	2.26	1.23	1.03	0.98	NA	24.84	6.01	6	TRUE	212-071_2011.0082	Europe	TRUE	2011 winter	2010
1149	212-072	PH1N1	Not Mutated	France	212	F	18	2011-01-05	Year Three	Untreated	N	18	No	FALSE	0.35	0.59	0.4	0.21	NA	26.32	5.27	2	TRUE	212-072_2011.011	Europe	TRUE	2011 winter	2010
1150	212-073	BVictoria	Not Mutated	France	212	M	15	2011-01-05	Year Three	Untreated	N	18	No	FALSE	1.61	1.23	0.81	0.98	NA	22.89	6.59	2	TRUE	212-073_2011.011	Europe	TRUE	2011 winter	2010
1151	212-074	PH1N1	Not Mutated	France	212	F	51	2011-01-05	Year Three	Untreated	N	20	No	FALSE	0.29	0.59	0.56	0.21	NA	24.57	5.79	2	TRUE	212-074_2011.011	Europe	TRUE	2011 winter	2010
1152	212-075	PH1N1	Not Mutated	France	212	M	9	2011-01-05	Year Three	Untreated	N	11	No	TRUE	0.31	0.31	0.29	0.19	NA	22.57	6.38	2	TRUE	212-075_2011.011	Europe	TRUE	2011 winter	2010
1153	212-076	PH1N1	Not Mutated	France	212	F	18	2011-01-08	Year Three	Untreated	N	19	No	TRUE	0.22	0.31	0.29	0.19	NA	22.83	6.3	2	TRUE	212-076_2011.0192	Europe	TRUE	2011 winter	2010
1154	212-077	PH1N1	Not Mutated	France	212	F	3	2011-01-08	Year Three	Rejected	N	15	No	TRUE	0.3	0.79	0.7	0.24	FALSE	24.63	5.77	2	TRUE	212-077_2011.0192	Europe	TRUE	2011 winter	2010
1155	212-078	PH1N1	Not Mutated	France	212	M	36	2011-01-08	Year Three	Treated	N	20	No	TRUE	0.41	0.79	0.65	0.24	FALSE	18.52	7.58	1	TRUE	212-078_2011.0192	Europe	TRUE	2011 winter	2010
1156	212-079	PH1N1	Not Mutated	France	212	F	24	2011-01-08	Year Three	Untreated	N	19	No	TRUE	0.41	0.79	0.35	0.24	NA	19.45	7.3	1	TRUE	212-079_2011.0192	Europe	TRUE	2011 winter	2010
1157	212-080	PH1N1	Not Mutated	France	212	F	29	2011-01-10	Year Three	Untreated	N	20	No	FALSE	0.73	0.68	0.2	0.17	NA	22.71	6.34	3	TRUE	212-080_2011.0247	Europe	TRUE	2011 winter	2010
1158	212-081	BVictoria	Not Mutated	France	212	M	14	2011-01-12	Year Three	Untreated	N	15	No	FALSE	5.23	6.53	1.5	3.37	NA	19.63	7.56	1	TRUE	212-081_2011.0301	Europe	TRUE	2011 winter	2010
1159	212-082	BVictoria	Not Mutated	France	212	F	17	2011-01-15	Year Three	Untreated	N	15	No	FALSE	7.66	6.53	1.31	3.37	NA	24.46	6.12	3	TRUE	212-082_2011.0384	Europe	TRUE	2011 winter	2010
1160	212-083	BVictoria	Not Mutated	France	212	F	3	2011-01-17	Year Three	Untreated	N	13	No	TRUE	14.45	6.53	2.33	3.37	NA	31.52	4.03	2	TRUE	212-083_2011.0438	Europe	TRUE	2011 winter	2010
1161	212-084	BVictoria	Not Mutated	France	212	F	7	2011-01-17	Year Three	Untreated	N	17	No	TRUE	10.31	6.53	1.14	3.37	NA	23.04	6.55	2	TRUE	212-084_2011.0438	Europe	TRUE	2011 winter	2010
1162	212-085	BVictoria	Not Mutated	France	212	M	7	2011-01-19	Year Three	Untreated	N	16	No	TRUE	1.49	10.32	4.43	5.91	NA	22.18	6.8	2	TRUE	212-085_2011.0493	Europe	TRUE	2011 winter	2010
1163	212-086	PH1N1	Not Mutated	France	212	M	3	2011-01-24	Year Three	Untreated	N	11	No	TRUE	0.59	0.32	0.19	0.08	NA	20.57	6.97	2	TRUE	212-086_2011.063	Europe	TRUE	2011 winter	2010
1164	212-087	BVictoria	Not Mutated	France	212	M	15	2011-01-24	Year Three	Untreated	N	14	No	FALSE	6.15	10.32	2.46	5.91	NA	28.25	5	3	TRUE	212-087_2011.063	Europe	TRUE	2011 winter	2010
1165	212-089	BVictoria	Not Mutated	France	212	M	39	2011-01-28	Year Three	Untreated	N	17	No	FALSE	5.8	5.55	1.11	2.11	NA	23.13	6.52	2	TRUE	212-089_2011.074	Europe	TRUE	2011 winter	2010
1166	212-090	BVictoria	Not Mutated	France	212	M	4	2011-01-28	Year Three	Untreated	N	9	No	FALSE	7.21	5.55	1.63	2.11	NA	26.39	5.55	2	TRUE	212-090_2011.074	Europe	TRUE	2011 winter	2010
1167	212-091	PH1N1	Not Mutated	France	212	M	16	2011-01-31	Year Three	Untreated	N	14	No	TRUE	0.3	0.46	0.18	0.18	NA	21.36	6.74	1	TRUE	212-091_2011.0822	Europe	TRUE	2011 winter	2010
1168	212-092	PH1N1	Not Mutated	France	212	M	13	2011-01-31	Year Three	Untreated	N	21	No	TRUE	0.25	0.46	0.19	0.18	NA	22.61	6.37	1	TRUE	212-092_2011.0822	Europe	TRUE	2011 winter	2010
1169	212-093	PH1N1	Not Mutated	France	212	M	39	2011-01-31	Year Three	Untreated	N	7	No	TRUE	0.51	0.28	0.21	0.16	NA	22.48	6.41	2	TRUE	212-093_2011.0822	Europe	TRUE	2011 winter	2010
1170	212-094	PH1N1	Not Mutated	France	212	M	4	2011-01-31	Year Three	Untreated	N	6	No	TRUE	0.55	0.28	0.22	0.16	NA	25.98	5.37	4	TRUE	212-094_2011.0822	Europe	TRUE	2011 winter	2010
1171	212-095	PH1N1	Not Mutated	France	212	M	3	2011-02-02	Year Three	Treated	N	14	No	TRUE	0.56	0.36	0.57	0.19	FALSE	22.28	6.47	0	TRUE	212-095_2011.0877	Europe	TRUE	2011 winter	2010
1172	212-096	PH1N1	Not Mutated	France	212	M	35	2011-02-03	Year Three	Untreated	N	21	Yes	TRUE	0.29	0.36	0.47	0.19	NA	21.37	6.73	2	TRUE	212-096_2011.0904	Europe	TRUE	2011 winter	2010
1173	212-097	BVictoria	Not Mutated	France	212	F	2	2011-02-16	Year Three	Untreated	N	14	Yes	FALSE	2.11	1.22	0.81	0.77	NA	23.73	6.34	1	TRUE	212-097_2011.126	Europe	TRUE	2011 winter	2010
1174	212-098	BVictoria	Not Mutated	France	212	F	47	2011-02-21	Year Three	Untreated	N	11	No	FALSE	1.54	1.22	0.83	0.77	NA	28.63	4.89	3	TRUE	212-098_2011.1397	Europe	TRUE	2011 winter	2010
1175	212-099	BVictoria	Not Mutated	France	212	M	7	2011-02-22	Year Three	Untreated	N	8	No	FALSE	1.75	1.22	0.69	0.77	NA	24.82	6.02	4	TRUE	212-099_2011.1425	Europe	TRUE	2011 winter	2010
1176	212-100	H3N2	Not Mutated	France	212	F	44	2012-02-15	Year Four	Treated	N	16	No	TRUE	0.17	0.36	0.1	0.13	FALSE	20.95	6.86	2	TRUE	212-100_2012.1233	Europe	TRUE	2012 winter	2011
1177	212-101	H3N2	Not Mutated	France	212	M	44	2012-02-18	Year Four	Treated	N	10	No	TRUE	0.14	0.34	0.37	0.3	FALSE	18.67	7.53	2	TRUE	212-101_2012.1315	Europe	TRUE	2012 winter	2011
1178	212-102	H3N2	Not Mutated	France	212	F	15	2012-02-18	Year Four	Untreated	N	12	No	TRUE	0.12	0.29	0.45	0.22	NA	24.48	5.82	1	TRUE	212-102_2012.1315	Europe	TRUE	2012 winter	2011
1179	212-103	H3N2	Not Mutated	France	212	M	2	2012-02-20	Year Four	Untreated	N	18	No	TRUE	0.28	0.34	0.84	0.3	NA	20.86	6.88	1	TRUE	212-103_2012.137	Europe	TRUE	2012 winter	2011
1180	212-104	H3N2	Not Mutated	France	212	F	13	2012-02-20	Year Four	Untreated	N	15	No	TRUE	0.13	0.4	0.48	0.3	NA	25.55	5.5	1	TRUE	212-104_2012.137	Europe	TRUE	2012 winter	2011
1181	212-105	H3N2	Not Mutated	France	212	M	31	2012-02-22	Year Four	Treated	N	16	No	TRUE	0.11	0.34	0.42	0.3	FALSE	21.87	6.59	2	TRUE	212-105_2012.1425	Europe	TRUE	2012 winter	2011
1182	212-106	H3N2	Not Mutated	France	212	M	46	2012-02-22	Year Four	Untreated	N	19	No	FALSE	0.15	0.46	0.34	0.24	NA	27.6	4.9	2	TRUE	212-106_2012.1425	Europe	TRUE	2012 winter	2011
1183	212-107	H3N2	Not Mutated	France	212	F	8	2012-02-23	Year Four	Untreated	N	7	No	FALSE	0.05	0.35	0.35	0.24	NA	20.86	6.88	1	TRUE	212-107_2012.1452	Europe	TRUE	2012 winter	2011
1184	212-108	H3N2	Not Mutated	France	212	M	31	2012-02-27	Year Four	Treated	N	19	Yes	TRUE	0.05	0.55	0.07	0.13	FALSE	23.69	6.05	2	TRUE	212-108_2012.1562	Europe	TRUE	2012 winter	2011
1185	212-109	H3N2	Not Mutated	France	212	F	40	2012-02-27	Year Four	Untreated	N	15	No	TRUE	0.04	0.35	0.31	0.24	NA	21.86	6.59	2	TRUE	212-109_2012.1562	Europe	TRUE	2012 winter	2011
1186	212-110	H3N2	Not Mutated	France	212	M	2	2012-02-27	Year Four	Treated	N	19	No	TRUE	0.09	0.16	0.15	0.18	FALSE	21.8	6.61	1	TRUE	212-110_2012.1562	Europe	TRUE	2012 winter	2011
1187	212-111	H3N2	Not Mutated	France	212	F	35	2012-03-23	Year Five	Treated	N	14	No	TRUE	0.14	0.35	0.41	0.2	FALSE	27.49	4.93	1	TRUE	212-111_2012.2329	Europe	TRUE	2012 winter	2011
1188	212-112	BVictoria	Not Mutated	France	212	F	40	2012-04-02	Year Five	Treated	N	18	No	TRUE	6.22	2.22	2.48	1.6	FALSE	19.51	7.59	1	TRUE	212-112_2012.2603	Europe	TRUE	2012 winter	2011
1189	212-113	BYamagata	Not Mutated	France	212	M	3	2012-04-03	Year Five	Untreated	N	14	No	TRUE	4.67	2.76	2.68	2.5	NA	22.68	6.65	1	TRUE	212-113_2012.263	Europe	TRUE	2012 winter	2011
1190	212-114	H3N2	Not Mutated	France	212	F	76	2012-04-04	Year Five	Untreated	N	16	No	TRUE	0.24	0.42	0.35	0.19	NA	19.91	7.17	1	TRUE	212-114_2012.2658	Europe	TRUE	2012 winter	2011
1191	212-115	BVictoria	Not Mutated	France	212	M	20	2012-04-04	Year Five	Treated	N	20	No	TRUE	5.2	2.2	2.43	2.01	FALSE	23.22	6.49	1	TRUE	212-115_2012.2658	Europe	TRUE	2012 winter	2011
1192	212-116	H3N2	Not Mutated	France	212	F	34	2012-11-19	Year Five	Treated	N	15	No	TRUE	0.1	0.18	0.32	0.1	FALSE	23.96	5.97	1	TRUE	212-116_2012.8932	Europe	TRUE	2013 winter	2012
1193	212-117	BYamagata	Not Mutated	France	212	M	31	2012-11-19	Year Five	Treated	N	14	No	TRUE	5.58	3.13	1.61	2.13	FALSE	27.2	5.31	1	TRUE	212-117_2012.8932	Europe	TRUE	2013 winter	2012
1194	212-118	H3N2	Not Mutated	France	212	M	16	2012-11-24	Year Five	Rejected	N	16	No	FALSE	0.18	0.3	0.21	0.1	FALSE	22.44	6.42	2	TRUE	212-118_2012.9068	Europe	TRUE	2013 winter	2012
1195	212-119	PH1N1	Not Mutated	France	212	M	17	2012-12-12	Year Five	Treated	N	14	No	FALSE	0.12	0.37	0.18	0.15	FALSE	25.54	5.5	2	TRUE	212-119_2012.9562	Europe	TRUE	2013 winter	2012
1196	212-120	PH1N1	Not Mutated	France	212	M	52	2012-12-17	Year Five	Treated	N	16	No	FALSE	0.16	0.37	0.19	0.15	FALSE	21.64	6.65	1	TRUE	212-120_2012.9699	Europe	TRUE	2013 winter	2012
1197	212-121	PH1N1	Not Mutated	France	212	F	47	2012-12-26	Year Five	Treated	N	19	No	TRUE	0.7	0.33	0.55	0.19	FALSE	25.68	5.46	2	TRUE	212-121_2012.9945	Europe	TRUE	2013 winter	2012
1198	212-122	PH1N1	Not Mutated	France	212	F	57	2012-12-26	Year Five	Treated	N	19	No	TRUE	0.18	0.33	0.2	0.22	FALSE	23.6	6.08	1	TRUE	212-122_2012.9945	Europe	TRUE	2013 winter	2012
1199	212-123	BYamagata	Not Mutated	France	212	F	58	2012-12-28	Year Five	Treated	N	16	No	FALSE	4.35	3.02	2.92	2.76	FALSE	19.96	7.46	1	TRUE	212-123_2013	Europe	TRUE	2013 winter	2012
1200	212-124	PH1N1	Not Mutated	France	212	F	56	2012-12-29	Year Five	Rejected	N	18	No	TRUE	0.22	0.33	0.19	0.22	FALSE	22.92	6.28	2	TRUE	212-124_2013.0027	Europe	TRUE	2013 winter	2012
1201	212-125	PH1N1	Not Mutated	France	212	M	49	2013-01-16	Year Five	Treated	N	18	Yes	TRUE	0.27	0.46	0.25	0.27	FALSE	21.81	6.6	1	TRUE	212-125_2013.0521	Europe	TRUE	2013 winter	2012
1202	212-126	PH1N1	Not Mutated	France	212	F	15	2013-01-28	Year Five	Treated	N	12	No	TRUE	0.47	0.69	0.26	0.2	FALSE	23.91	5.99	1	TRUE	212-126_2013.0849	Europe	TRUE	2013 winter	2012
1203	212-127	H3N2	Mutated	France	212	F	4	2013-01-28	Year Five	Treated	N	9	No	TRUE	0.32	0.4	0.83	0.32	FALSE	26.81	5.13	1	TRUE	212-127_2013.0849	Europe	TRUE	2013 winter	2012
1204	212-128	PH1N1	Not Mutated	France	212	M	7	2013-01-28	Year Five	Rejected	N	12	No	TRUE	0.44	0.69	0.26	0.19	FALSE	28.93	4.5	2	TRUE	212-128_2013.0849	Europe	TRUE	2013 winter	2012
1205	212-129	H3N2	Not Mutated	France	212	M	41	2013-01-30	Year Five	Rejected	N	18	No	TRUE	0.15	0.41	0.43	0.22	FALSE	21.44	6.71	2	TRUE	212-129_2013.0904	Europe	TRUE	2013 winter	2012
1206	212-130	BYamagata	Not Mutated	France	212	M	3	2013-01-30	Year Five	Untreated	N	16	No	TRUE	2.2	4.44	2.11	3.08	NA	23.8	6.32	1	TRUE	212-130_2013.0904	Europe	TRUE	2013 winter	2012
1207	212-131	BYamagata	Not Mutated	France	212	M	2	2013-02-02	Year Five	Untreated	N	21	No	TRUE	4.58	4.44	4.68	3.08	NA	20.99	7.15	1	TRUE	212-131_2013.0986	Europe	TRUE	2013 winter	2012
1208	212-132	PH1N1	Not Mutated	France	212	M	67	2013-02-02	Year Five	Treated	N	7	No	TRUE	0.51	0.69	0.25	0.2	FALSE	27.83	4.83	1	TRUE	212-132_2013.0986	Europe	TRUE	2013 winter	2012
1209	212-133	BYamagata	Not Mutated	France	212	F	11	2013-02-02	Year Five	Untreated	N	7	No	TRUE	2.77	4.44	3.67	3.2	NA	23.77	6.33	1	TRUE	212-133_2013.0986	Europe	TRUE	2013 winter	2012
1210	212-135	BYamagata	Not Mutated	France	212	F	5	2013-02-04	Year Five	Treated	N	17	No	TRUE	1.98	4.27	2.79	3.08	FALSE	22.22	6.79	1	TRUE	212-135_2013.1041	Europe	TRUE	2013 winter	2012
1211	212-136	H3N2	Not Mutated	France	212	F	36	2013-02-04	Year Five	Rejected	N	15	No	TRUE	0.22	0.41	0.35	0.2	FALSE	23.89	5.99	2	TRUE	212-136_2013.1041	Europe	TRUE	2013 winter	2012
1212	212-137	BYamagata	Not Mutated	France	212	M	5	2013-02-04	Year Five	Untreated	N	19	No	TRUE	3.62	4.27	2.93	3.08	NA	22.59	6.68	2	TRUE	212-137_2013.1041	Europe	TRUE	2013 winter	2012
1213	212-138	BYamagata	Not Mutated	France	212	F	60	2013-02-04	Year Five	Treated	N	21	No	TRUE	2.74	4.27	3.13	3.12	FALSE	23.55	6.39	1	TRUE	212-138_2013.1041	Europe	TRUE	2013 winter	2012
1214	212-139	BYamagata	Not Mutated	France	212	M	12	2013-02-05	Year Five	Treated	N	14	No	TRUE	2.05	1.19	3.15	2.23	FALSE	24.67	6.06	1	TRUE	212-139_2013.1068	Europe	TRUE	2013 winter	2012
1215	212-140	PH1N1	Not Mutated	France	212	F	42	2013-02-05	Year Five	Untreated	N	20	No	TRUE	0.06	0.24	0.33	0.24	NA	27.62	4.89	1	TRUE	212-140_2013.1068	Europe	TRUE	2013 winter	2012
1216	212-141	BYamagata	Not Mutated	France	212	M	3	2013-02-06	Year Five	Untreated	N	14	No	TRUE	1.91	1.19	2.68	2.23	NA	23.24	6.49	2	TRUE	212-141_2013.1096	Europe	TRUE	2013 winter	2012
1217	212-142	BYamagata	Not Mutated	France	212	F	4	2013-02-06	Year Five	Untreated	N	14	No	TRUE	1.64	1.19	2.89	2.23	NA	21.84	6.9	2	TRUE	212-142_2013.1096	Europe	TRUE	2013 winter	2012
1218	212-143	PH1N1	Not Mutated	France	212	F	4	2013-02-07	Year Five	Untreated	N	16	No	TRUE	0.19	0.35	0.28	0.19	NA	23.82	6.01	1	TRUE	212-143_2013.1123	Europe	TRUE	2013 winter	2012
1219	212-145	H3N2	Not Mutated	France	212	F	14	2013-02-11	Year Five	Untreated	N	13	No	TRUE	0.08	0.2	0.32	0.22	NA	21.2	6.78	1	TRUE	212-145_2013.1233	Europe	TRUE	2013 winter	2012
1220	212-146	BYamagata	Not Mutated	France	212	M	6	2013-02-11	Year Five	Untreated	N	15	No	TRUE	2.64	2.27	2.32	2.14	NA	20.37	7.34	1	TRUE	212-146_2013.1233	Europe	TRUE	2013 winter	2012
1221	212-147	BYamagata	Not Mutated	France	212	M	4	2013-02-11	Year Five	Untreated	N	18	No	TRUE	1.63	1.38	1.7	2.08	NA	21.25	7.08	1	TRUE	212-147_2013.1233	Europe	TRUE	2013 winter	2012
1222	212-148	PH1N1	Not Mutated	France	212	F	32	2013-02-11	Year Five	Treated	N	21	No	TRUE	0.16	0.32	0.15	0.22	FALSE	26.76	5.14	1	TRUE	212-148_2013.1233	Europe	TRUE	2013 winter	2012
1223	212-149	BYamagata	Not Mutated	France	212	F	13	2013-02-11	Year Five	Untreated	N	19	No	TRUE	1.07	0.51	2.31	2.08	NA	25.91	5.69	2	TRUE	212-149_2013.1233	Europe	TRUE	2013 winter	2012
1224	212-150	BYamagata	Not Mutated	France	212	M	2	2013-02-13	Year Five	Untreated	N	14	No	TRUE	1.92	1.38	2.5	2.08	NA	25.24	5.89	1	TRUE	212-150_2013.1288	Europe	TRUE	2013 winter	2012
1225	212-151	BYamagata	Not Mutated	France	212	M	8	2013-02-13	Year Five	Untreated	N	10	No	TRUE	1.72	1.38	2.54	2.08	NA	21.99	6.86	2	TRUE	212-151_2013.1288	Europe	TRUE	2013 winter	2012
1226	212-152	H3N2	Not Mutated	France	212	F	43	2013-02-18	Year Five	Untreated	N	7	No	TRUE	0.34	0.35	0.43	0.2	NA	22.35	6.45	1	TRUE	212-152_2013.1425	Europe	TRUE	2013 winter	2012
1227	212-153	BYamagata	Not Mutated	France	212	M	3	2013-02-18	Year Five	Untreated	N	10	No	TRUE	1.84	1.38	1.72	2.08	NA	20.54	7.29	2	TRUE	212-153_2013.1425	Europe	TRUE	2013 winter	2012
1228	212-154	PH1N1	Not Mutated	France	212	M	4	2013-02-18	Year Five	Untreated	N	7	No	TRUE	0.09	0.32	0.29	0.22	NA	24.31	5.87	2	TRUE	212-154_2013.1425	Europe	TRUE	2013 winter	2012
1229	212-155	BYamagata	Not Mutated	France	212	F	49	2013-02-18	Year Five	Untreated	N	14	No	TRUE	3.23	1.78	1.79	2.08	NA	22.57	6.69	2	TRUE	212-155_2013.1425	Europe	TRUE	2013 winter	2012
1230	212-156	BYamagata	Not Mutated	France	212	M	50	2013-02-20	Year Five	Untreated	N	12	No	FALSE	2.9	1.78	3.17	2.08	NA	21.29	7.07	2	TRUE	212-156_2013.1479	Europe	TRUE	2013 winter	2012
1231	212-157	BVictoria	Not Mutated	France	212	M	48	2013-02-23	Year Five	Untreated	N	17	No	FALSE	2.83	2.27	2.42	2.08	NA	20.79	7.21	2	TRUE	212-157_2013.1562	Europe	TRUE	2013 winter	2012
1232	212-158	BYamagata	Not Mutated	France	212	F	6	2013-02-25	Year Five	Untreated	N	11	No	TRUE	4.9	2.61	2.58	2.24	NA	26.41	5.55	2	TRUE	212-158_2013.1616	Europe	TRUE	2013 winter	2012
1233	212-159	BYamagata	Not Mutated	France	212	M	30	2013-02-25	Year Five	Rejected	N	18	No	TRUE	7.44	2.61	4.41	2.24	FALSE	24.86	6.01	1	TRUE	212-159_2013.1616	Europe	TRUE	2013 winter	2012
1234	212-160	H3N2	Not Mutated	France	212	M	12	2013-02-25	Year Five	Untreated	N	21	No	TRUE	0.28	0.48	0.73	0.28	NA	25.99	5.37	2	TRUE	212-160_2013.1616	Europe	TRUE	2013 winter	2012
1235	212-161	BYamagata	Not Mutated	France	212	F	11	2013-02-25	Year Five	Untreated	N	7	No	FALSE	4.85	2.61	2.14	2.24	NA	22.89	6.59	1	TRUE	212-161_2013.1616	Europe	TRUE	2013 winter	2012
1236	212-162	BYamagata	Not Mutated	France	212	M	14	2013-02-27	Year Five	Untreated	N	14	No	FALSE	4.78	2.55	2.26	2.5	NA	25.34	5.86	2	TRUE	212-162_2013.1671	Europe	TRUE	2013 winter	2012
1237	213-001	PH1N1	Not Mutated	France	213	M	2	2009-11-27	Year Two	Untreated	N	15	No	TRUE	0.21	0.35	0.14	0.2	NA	30.39	4.07	1	TRUE	213-001_2009.9041	Europe	TRUE	2010 winter	2009
1238	213-002	PH1N1	Not Mutated	France	213	M	9	2009-12-02	Year Two	Untreated	N	9	No	FALSE	0.27	0.35	0.16	0.2	NA	27.39	4.96	1	TRUE	213-002_2009.9178	Europe	TRUE	2010 winter	2009
1239	213-003	PH1N1	Not Mutated	France	213	M	15	2009-12-04	Year Two	Untreated	N	14	No	TRUE	0.19	0.22	0.13	0.12	NA	26.56	5.2	1	TRUE	213-003_2009.9233	Europe	TRUE	2010 winter	2009
1240	213-004	PH1N1	Not Mutated	France	213	M	14	2009-12-07	Year Two	Untreated	N	20	No	FALSE	NA	NA	NA	NA	NA	32.31	3.51	1	FALSE	NA	NA	NA	NA	NA
1241	213-005	PH1N1	Not Mutated	France	213	F	13	2009-12-09	Year Two	Untreated	N	13	No	FALSE	NA	NA	NA	NA	NA	35.96	2.43	2	FALSE	NA	NA	NA	NA	NA
1242	213-006	PH1N1	Not Mutated	France	213	M	14	2009-12-14	Year Two	Treated	N	10	No	FALSE	0.4	0.69	0.49	0.4	FALSE	23.41	6.13	0	TRUE	213-006_2009.9507	Europe	TRUE	2010 winter	2009
1243	213-007	PH1N1	Not Mutated	France	213	M	7	2009-12-14	Year Two	Treated	N	8	No	FALSE	0.27	0.34	0.16	0.16	FALSE	23.27	6.17	1	TRUE	213-007_2009.9507	Europe	TRUE	2010 winter	2009
1244	213-008	H3N2	Not Mutated	France	213	F	34	2010-11-03	Year Three	Untreated	N	17	No	FALSE	0.29	0.5	0.36	0.37	NA	23.04	6.24	1	TRUE	213-008_2010.8384	Europe	TRUE	2011 winter	2010
1245	213-009	PH1N1	Not Mutated	France	213	F	30	2011-01-21	Year Three	Untreated	N	16	No	FALSE	0.56	0.41	0.54	0.26	NA	28.38	4.67	2	TRUE	213-009_2011.0548	Europe	TRUE	2011 winter	2010
1246	213-010	BVictoria	Not Mutated	France	213	F	8	2011-02-17	Year Three	Untreated	N	18	No	FALSE	2.31	1.35	0.6	0.24	NA	25.84	5.72	1	TRUE	213-010_2011.1288	Europe	TRUE	2011 winter	2010
1247	214-001	PH1N1	Not Mutated	France	214	F	38	2009-09-23	Year Two	Untreated	N	12	No	FALSE	0.17	0.47	0.19	0.15	NA	25.89	5.4	2	TRUE	214-001_2009.726	Europe	TRUE	2009 summer	2009
1248	214-002	PH1N1	Not Mutated	France	214	M	1	2009-09-23	Year Two	Treated	N	15	No	TRUE	0.23	0.47	0.19	0.15	FALSE	23.36	6.15	2	TRUE	214-002_2009.726	Europe	TRUE	2009 summer	2009
1249	214-003	PH1N1	Not Mutated	France	214	F	3	2009-09-23	Year Two	Untreated	N	14	No	TRUE	0.2	0.47	0.19	0.15	NA	26.77	5.14	2	TRUE	214-003_2009.726	Europe	TRUE	2009 summer	2009
1250	214-005	PH1N1	Not Mutated	France	214	F	11	2009-11-10	Year Two	Treated	N	15	No	TRUE	0.46	0.46	0.38	0.5	FALSE	23.66	6.06	1	TRUE	214-005_2009.8575	Europe	TRUE	2010 winter	2009
1251	214-006	PH1N1	Not Mutated	France	214	M	13	2009-11-11	Year Two	Untreated	N	15	No	TRUE	0.4	0.46	0.33	0.5	NA	21.8	6.61	0	TRUE	214-006_2009.8603	Europe	TRUE	2010 winter	2009
1252	214-007	PH1N1	Not Mutated	France	214	F	16	2009-11-16	Year Two	Untreated	N	11	No	FALSE	0.39	0.61	0.59	0.37	NA	24.83	5.71	0	TRUE	214-007_2009.874	Europe	TRUE	2010 winter	2009
1253	214-008	PH1N1	Not Mutated	France	214	M	10	2009-11-16	Year Two	Untreated	N	10	No	FALSE	0.46	0.61	0.42	0.37	NA	24.38	5.85	0	TRUE	214-008_2009.874	Europe	TRUE	2010 winter	2009
1254	214-009	PH1N1	Not Mutated	France	214	M	10	2009-11-17	Year Two	Untreated	N	10	No	FALSE	0.48	0.61	0.53	0.37	NA	28.4	4.66	1	TRUE	214-009_2009.8767	Europe	TRUE	2010 winter	2009
1255	214-011	PH1N1	Not Mutated	France	214	F	32	2009-11-23	Year Two	Untreated	N	12	No	FALSE	0.36	0.61	0.56	0.37	NA	25.35	5.56	1	TRUE	214-011_2009.8932	Europe	TRUE	2010 winter	2009
1256	214-012	PH1N1	Not Mutated	France	214	F	4	2009-11-24	Year Two	Untreated	N	11	No	TRUE	0.42	0.61	0.5	0.37	NA	25.19	5.61	1	TRUE	214-012_2009.8959	Europe	TRUE	2010 winter	2009
1257	214-013	PH1N1	Not Mutated	France	214	F	6	2009-11-24	Year Two	Untreated	N	8	No	FALSE	0.41	0.61	0.56	0.37	NA	21.96	6.56	1	TRUE	214-013_2009.8959	Europe	TRUE	2010 winter	2009
1258	214-014	PH1N1	Not Mutated	France	214	M	5	2009-11-25	Year Two	Untreated	N	8	No	FALSE	0.36	0.61	0.44	0.37	NA	28.41	4.66	1	TRUE	214-014_2009.8986	Europe	TRUE	2010 winter	2009
1259	214-015	PH1N1	Not Mutated	France	214	F	8	2009-11-25	Year Two	Untreated	N	15	No	TRUE	0.45	0.61	0.55	0.37	NA	28.37	4.67	1	TRUE	214-015_2009.8986	Europe	TRUE	2010 winter	2009
1260	214-016	PH1N1	Not Mutated	France	214	M	17	2009-11-25	Year Two	Treated	N	10	No	TRUE	0.38	0.61	0.61	0.37	FALSE	19.87	7.18	1	TRUE	214-016_2009.8986	Europe	TRUE	2010 winter	2009
1261	214-017	PH1N1	Not Mutated	France	214	M	1	2009-11-26	Year Two	Treated	N	9	No	FALSE	0.34	0.69	0.4	0.35	FALSE	30.04	4.18	1	TRUE	214-017_2009.9014	Europe	TRUE	2010 winter	2009
1262	214-018	PH1N1	Not Mutated	France	214	F	13	2009-11-27	Year Two	Untreated	N	18	No	FALSE	0.37	0.69	0.4	0.35	NA	28.46	4.64	1	TRUE	214-018_2009.9041	Europe	TRUE	2010 winter	2009
1263	214-019	PH1N1	Not Mutated	France	214	M	5	2009-11-27	Year Two	Untreated	N	9	No	TRUE	0.52	0.69	0.24	0.35	NA	21.43	6.72	1	TRUE	214-019_2009.9041	Europe	TRUE	2010 winter	2009
1264	214-020	PH1N1	Not Mutated	France	214	F	23	2009-11-27	Year Two	Untreated	N	6	No	TRUE	0.48	0.69	0.39	0.35	NA	27.89	4.81	1	TRUE	214-020_2009.9041	Europe	TRUE	2010 winter	2009
1265	214-021	PH1N1	Not Mutated	France	214	M	6	2009-11-30	Year Two	Untreated	N	12	No	TRUE	0.6	0.69	0.46	0.35	NA	21.56	6.68	1	TRUE	214-021_2009.9123	Europe	TRUE	2010 winter	2009
1266	214-022	PH1N1	Not Mutated	France	214	F	6	2009-11-30	Year Two	Untreated	N	17	No	TRUE	0.19	0.36	0.55	0.54	NA	30.62	4.01	1	TRUE	214-022_2009.9123	Europe	TRUE	2010 winter	2009
1267	214-024	PH1N1	Not Mutated	France	214	M	2	2009-12-02	Year Two	Untreated	N	5	No	FALSE	0.45	0.6	0.45	0.38	NA	30.14	4.15	1	TRUE	214-024_2009.9178	Europe	TRUE	2010 winter	2009
1268	214-025	PH1N1	Not Mutated	France	214	M	8	2009-12-02	Year Two	Untreated	N	18	No	FALSE	0.57	0.55	0.45	0.36	NA	19.59	7.26	1	TRUE	214-025_2009.9178	Europe	TRUE	2010 winter	2009
1269	214-027	PH1N1	Not Mutated	France	214	F	6	2009-12-02	Year Two	Untreated	N	9	No	TRUE	0.53	0.55	0.38	0.36	NA	21.61	6.66	1	TRUE	214-027_2009.9178	Europe	TRUE	2010 winter	2009
1270	214-028	PH1N1	Not Mutated	France	214	F	8	2009-12-02	Year Two	Untreated	N	19	No	TRUE	0.43	0.55	0.38	0.36	NA	30.94	3.91	1	TRUE	214-028_2009.9178	Europe	TRUE	2010 winter	2009
1271	214-029	PH1N1	Not Mutated	France	214	M	6	2009-12-02	Year Two	Untreated	N	10	No	TRUE	0.43	0.6	0.66	0.38	NA	29.32	4.39	1	TRUE	214-029_2009.9178	Europe	TRUE	2010 winter	2009
1272	214-030	PH1N1	Not Mutated	France	214	M	7	2009-12-02	Year Two	Treated	N	17	No	TRUE	0.45	0.6	0.6	0.38	FALSE	23.81	6.01	1	TRUE	214-030_2009.9178	Europe	TRUE	2010 winter	2009
1273	214-031	PH1N1	Not Mutated	France	214	F	2	2009-12-02	Year Two	Untreated	N	9	No	TRUE	0.52	0.55	0.5	0.36	NA	19.99	7.14	0	TRUE	214-031_2009.9178	Europe	TRUE	2010 winter	2009
1274	214-032	PH1N1	Not Mutated	France	214	F	15	2009-12-03	Year Two	Untreated	N	13	No	TRUE	0.4	0.45	0.4	0.35	NA	25.59	5.49	1	TRUE	214-032_2009.9205	Europe	TRUE	2010 winter	2009
1275	214-033	PH1N1	Not Mutated	France	214	M	10	2009-12-03	Year Two	Untreated	N	11	No	TRUE	0.32	0.48	0.5	0.28	NA	21.77	6.62	1	TRUE	214-033_2009.9205	Europe	TRUE	2010 winter	2009
1276	214-034	PH1N1	Not Mutated	France	214	F	51	2009-12-03	Year Two	Untreated	N	9	No	TRUE	0.61	0.6	0.61	0.38	NA	22.72	6.34	1	TRUE	214-034_2009.9205	Europe	TRUE	2010 winter	2009
1277	214-035	PH1N1	Not Mutated	France	214	M	31	2009-12-04	Year Two	Untreated	N	4	No	TRUE	0.43	0.6	0.77	0.38	NA	28.98	4.49	0	TRUE	214-035_2009.9233	Europe	TRUE	2010 winter	2009
1278	214-036	PH1N1	Not Mutated	France	214	M	5	2009-12-04	Year Two	Untreated	N	5	No	TRUE	0.44	0.6	0.83	0.38	NA	28.88	4.52	1	TRUE	214-036_2009.9233	Europe	TRUE	2010 winter	2009
1279	214-037	PH1N1	Not Mutated	France	214	F	28	2009-12-04	Year Two	Treated	N	11	No	TRUE	0.33	0.6	0.66	0.38	FALSE	29.96	4.2	0	TRUE	214-037_2009.9233	Europe	TRUE	2010 winter	2009
1280	214-038	PH1N1	Not Mutated	France	214	F	2	2009-12-05	Year Two	Untreated	N	13	No	TRUE	0.35	0.6	0.77	0.38	NA	30.65	4	2	TRUE	214-038_2009.926	Europe	TRUE	2010 winter	2009
1281	214-039	PH1N1	Not Mutated	France	214	F	5	2009-12-05	Year Two	Untreated	N	8	No	TRUE	0.62	0.6	0.48	0.38	NA	24.69	5.76	0	TRUE	214-039_2009.926	Europe	TRUE	2010 winter	2009
1282	214-040	PH1N1	Not Mutated	France	214	F	17	2009-12-05	Year Two	Untreated	N	13	No	TRUE	0.53	0.6	0.55	0.38	NA	22.83	6.3	1	TRUE	214-040_2009.926	Europe	TRUE	2010 winter	2009
1283	214-041	PH1N1	Not Mutated	France	214	F	12	2009-12-05	Year Two	Treated	N	10	No	TRUE	0.26	0.35	0.15	0.2	FALSE	20.51	6.99	1	TRUE	214-041_2009.926	Europe	TRUE	2010 winter	2009
1284	214-043	PH1N1	Not Mutated	France	214	M	3	2009-12-05	Year Two	Untreated	N	7	No	FALSE	0.2	0.35	0.16	0.2	NA	31.78	3.66	1	TRUE	214-043_2009.926	Europe	TRUE	2010 winter	2009
1285	214-044	PH1N1	Not Mutated	France	214	M	1	2009-12-05	Year Two	Treated	N	10	No	TRUE	0.23	0.35	0.17	0.2	FALSE	22.59	6.37	0	TRUE	214-044_2009.926	Europe	TRUE	2010 winter	2009
1286	214-046	PH1N1	Not Mutated	France	214	F	3	2009-12-06	Year Two	Untreated	N	12	No	FALSE	0.23	0.22	0.14	0.12	NA	22.67	6.35	0	TRUE	214-046_2009.9288	Europe	TRUE	2010 winter	2009
1287	214-047	PH1N1	Not Mutated	France	214	M	3	2009-12-06	Year Two	Treated	N	18	No	TRUE	0.35	0.34	0.2	0.16	FALSE	19.73	7.22	0	TRUE	214-047_2009.9288	Europe	TRUE	2010 winter	2009
1288	214-048	PH1N1	Not Mutated	France	214	M	35	2009-12-07	Year Two	Untreated	N	15	No	TRUE	0.19	0.35	0.16	0.2	NA	20.99	6.85	1	TRUE	214-048_2009.9315	Europe	TRUE	2010 winter	2009
1289	214-049	PH1N1	Not Mutated	France	214	M	6	2009-12-07	Year Two	Untreated	N	20	No	TRUE	0.2	0.25	0.12	0.09	NA	29.76	4.26	1	TRUE	214-049_2009.9315	Europe	TRUE	2010 winter	2009
1290	214-050	PH1N1	Not Mutated	France	214	M	2	2009-12-07	Year Two	Treated	N	8	No	TRUE	0.23	0.25	0.14	0.09	FALSE	29.51	4.33	1	TRUE	214-050_2009.9315	Europe	TRUE	2010 winter	2009
1291	214-052	PH1N1	Not Mutated	France	214	M	2	2009-12-08	Year Two	Untreated	N	11	No	TRUE	0.28	0.45	0.27	0.28	NA	26.59	5.19	0	TRUE	214-052_2009.9342	Europe	TRUE	2010 winter	2009
1292	214-053	PH1N1	Not Mutated	France	214	F	14	2009-12-08	Year Two	Untreated	N	13	No	TRUE	0.27	0.32	0.16	0.11	NA	21.95	6.56	1	TRUE	214-053_2009.9342	Europe	TRUE	2010 winter	2009
1293	214-054	PH1N1	Not Mutated	France	214	F	7	2009-12-08	Year Two	Untreated	N	14	No	FALSE	0.22	0.25	0.12	0.09	NA	29.35	4.38	1	TRUE	214-054_2009.9342	Europe	TRUE	2010 winter	2009
1294	214-055	PH1N1	Not Mutated	France	214	M	5	2009-12-08	Year Two	Untreated	N	11	No	FALSE	NA	NA	NA	NA	NA	32.89	3.34	1	FALSE	NA	NA	NA	NA	NA
1295	214-056	PH1N1	Not Mutated	France	214	M	32	2009-12-08	Year Two	Untreated	N	4	No	TRUE	0.26	0.25	0.12	0.09	NA	29.27	4.4	1	TRUE	214-056_2009.9342	Europe	TRUE	2010 winter	2009
1296	214-057	PH1N1	Not Mutated	France	214	F	14	2009-12-08	Year Two	Untreated	N	13	No	FALSE	0.32	0.25	0.16	0.09	NA	24.31	5.87	1	TRUE	214-057_2009.9342	Europe	TRUE	2010 winter	2009
1297	214-058	PH1N1	Not Mutated	France	214	M	5	2009-12-08	Year Two	Untreated	N	8	No	TRUE	0.53	0.69	0.49	0.4	NA	24.86	5.71	1	TRUE	214-058_2009.9342	Europe	TRUE	2010 winter	2009
1298	214-059	PH1N1	Not Mutated	France	214	M	8	2009-12-08	Year Two	Treated	N	17	No	TRUE	0.27	0.32	0.16	0.11	FALSE	20.84	6.89	1	TRUE	214-059_2009.9342	Europe	TRUE	2010 winter	2009
1299	214-060	PH1N1	Not Mutated	France	214	F	11	2009-12-09	Year Two	Untreated	N	9	No	FALSE	0.32	0.32	0.14	0.11	NA	23.21	6.19	1	TRUE	214-060_2009.937	Europe	TRUE	2010 winter	2009
1300	214-061	PH1N1	Not Mutated	France	214	F	9	2009-12-09	Year Two	Untreated	N	18	No	TRUE	0.22	0.32	0.24	0.11	NA	30.33	4.09	1	TRUE	214-061_2009.937	Europe	TRUE	2010 winter	2009
1301	214-062	PH1N1	Not Mutated	France	214	F	11	2009-12-09	Year Two	Untreated	N	6	No	FALSE	0.24	0.32	0.15	0.11	NA	28.55	4.62	1	TRUE	214-062_2009.937	Europe	TRUE	2010 winter	2009
1302	214-063	PH1N1	Not Mutated	France	214	F	1	2009-12-09	Year Two	Treated	N	11	No	FALSE	0.31	0.25	0.17	0.09	FALSE	29.38	4.37	1	TRUE	214-063_2009.937	Europe	TRUE	2010 winter	2009
1303	214-064	PH1N1	Not Mutated	France	214	M	8	2009-12-09	Year Two	Untreated	N	15	No	TRUE	0.32	0.25	0.16	0.09	NA	26.5	5.22	1	TRUE	214-064_2009.937	Europe	TRUE	2010 winter	2009
1304	214-066	PH1N1	Not Mutated	France	214	M	16	2009-12-10	Year Two	Untreated	N	14	No	TRUE	0.27	0.32	0.18	0.11	NA	26.49	5.22	0	TRUE	214-066_2009.9397	Europe	TRUE	2010 winter	2009
1305	214-067	PH1N1	Not Mutated	France	214	F	35	2009-12-10	Year Two	Untreated	N	8	No	FALSE	NA	NA	NA	NA	NA	33.91	3.04	1	FALSE	NA	NA	NA	NA	NA
1306	214-068	PH1N1	Not Mutated	France	214	M	6	2009-12-10	Year Two	Untreated	N	17	No	TRUE	0.24	0.22	0.15	0.11	NA	23.54	6.09	1	TRUE	214-068_2009.9397	Europe	TRUE	2010 winter	2009
1307	214-069	PH1N1	Not Mutated	France	214	M	16	2009-12-10	Year Two	Treated	N	14	No	TRUE	0.24	0.22	0.16	0.12	FALSE	21.82	6.6	1	TRUE	214-069_2009.9397	Europe	TRUE	2010 winter	2009
1308	214-070	PH1N1	Not Mutated	France	214	F	9	2009-12-10	Year Two	Untreated	N	3	No	FALSE	0.22	0.22	0.15	0.11	NA	29.85	4.23	2	TRUE	214-070_2009.9397	Europe	TRUE	2010 winter	2009
1309	214-071	PH1N1	Not Mutated	France	214	M	7	2009-12-11	Year Two	Treated	N	15	No	TRUE	0.24	0.22	0.16	0.11	FALSE	28.7	4.57	1	TRUE	214-071_2009.9425	Europe	TRUE	2010 winter	2009
1310	214-072	PH1N1	Not Mutated	France	214	M	6	2009-12-11	Year Two	Treated	N	14	No	TRUE	0.21	0.22	0.13	0.11	FALSE	30.79	3.96	1	TRUE	214-072_2009.9425	Europe	TRUE	2010 winter	2009
1311	214-073	PH1N1	Not Mutated	France	214	F	8	2009-12-12	Year Two	Untreated	N	12	No	TRUE	NA	NA	NA	NA	NA	32.6	3.42	1	FALSE	NA	NA	NA	NA	NA
1312	214-074	PH1N1	Not Mutated	France	214	F	3	2009-12-12	Year Two	Treated	N	15	No	TRUE	0.23	0.22	0.16	0.11	FALSE	29.84	4.24	1	TRUE	214-074_2009.9452	Europe	TRUE	2010 winter	2009
1313	214-075	PH1N1	Not Mutated	France	214	M	3	2009-12-13	Year Two	Untreated	N	8	No	TRUE	0.28	0.48	0.52	0.28	NA	19.65	7.24	1	TRUE	214-075_2009.9479	Europe	TRUE	2010 winter	2009
1314	214-076	PH1N1	Not Mutated	France	214	F	1	2009-12-13	Year Two	Treated	N	10	No	TRUE	0.42	0.48	0.41	0.28	FALSE	20.96	6.86	1	TRUE	214-076_2009.9479	Europe	TRUE	2010 winter	2009
1315	214-077	PH1N1	Not Mutated	France	214	F	3	2009-12-13	Year Two	Untreated	N	12	No	TRUE	0.23	0.22	0.18	0.11	NA	25.19	5.61	0	TRUE	214-077_2009.9479	Europe	TRUE	2010 winter	2009
1316	214-078	PH1N1	Not Mutated	France	214	M	16	2009-12-14	Year Two	Untreated	N	10	No	TRUE	0.21	0.22	0.17	0.11	NA	31.82	3.65	1	TRUE	214-078_2009.9507	Europe	TRUE	2010 winter	2009
1317	214-079	PH1N1	Not Mutated	France	214	F	7	2009-12-14	Year Two	Treated	N	13	No	TRUE	0.23	0.22	0.2	0.11	FALSE	24.58	5.79	1	TRUE	214-079_2009.9507	Europe	TRUE	2010 winter	2009
1318	214-080	PH1N1	Not Mutated	France	214	M	6	2009-12-14	Year Two	Untreated	N	7	No	TRUE	0.22	0.22	0.16	0.11	NA	28.55	4.62	1	TRUE	214-080_2009.9507	Europe	TRUE	2010 winter	2009
1319	214-081	PH1N1	Not Mutated	France	214	F	16	2009-12-17	Year Two	Untreated	N	19	No	TRUE	0.21	0.22	0.17	0.11	NA	31.85	3.64	1	TRUE	214-081_2009.9589	Europe	TRUE	2010 winter	2009
1320	214-082	PH1N1	Not Mutated	France	214	F	25	2009-12-18	Year Two	Untreated	N	14	No	TRUE	0.21	0.22	0.16	0.12	NA	21.18	6.79	1	TRUE	214-082_2009.9616	Europe	TRUE	2010 winter	2009
1321	214-083	PH1N1	Not Mutated	France	214	M	37	2009-12-18	Year Two	Untreated	N	9	No	FALSE	0.19	0.34	0.12	0.16	NA	30.9	3.92	0	TRUE	214-083_2009.9616	Europe	TRUE	2010 winter	2009
1322	214-084	PH1N1	Not Mutated	France	214	F	6	2009-12-18	Year Two	Untreated	N	3	No	FALSE	0.22	0.22	0.16	0.12	NA	31.65	3.7	1	TRUE	214-084_2009.9616	Europe	TRUE	2010 winter	2009
1323	214-085	PH1N1	Not Mutated	France	214	M	26	2009-12-18	Year Two	Treated	N	13	No	TRUE	NA	NA	NA	NA	FALSE	37.93	1.82	0	FALSE	NA	NA	NA	NA	NA
1324	214-086	PH1N1	Not Mutated	France	214	M	50	2010-01-28	Year Two	Treated	N	11	No	TRUE	NA	NA	NA	NA	FALSE	37.38	1.82	0	FALSE	NA	NA	NA	NA	NA
1325	214-092	PH1N1	Not Mutated	France	214	F	9	2010-02-08	Year Two	Treated	N	16	No	FALSE	0.33	0.43	0.16	0.14	FALSE	26.17	5.32	1	TRUE	214-092_2010.1041	Europe	TRUE	2010 winter	2009
1326	214-093	PH1N1	Not Mutated	France	214	M	31	2010-02-08	Year Two	Untreated	N	15	No	TRUE	0.26	0.43	0.19	0.14	NA	27.08	5.05	1	TRUE	214-093_2010.1041	Europe	TRUE	2010 winter	2009
1327	214-095	PH1N1	Not Mutated	France	214	F	9	2010-02-09	Year Two	Untreated	N	10	No	TRUE	0.16	0.31	0.13	0.19	NA	23.24	6.18	1	TRUE	214-095_2010.1068	Europe	TRUE	2010 winter	2009
1328	214-096	PH1N1	Not Mutated	France	214	F	2	2010-02-10	Year Two	Treated	N	7	No	TRUE	0.24	0.31	0.14	0.19	FALSE	25.18	5.61	1	TRUE	214-096_2010.1096	Europe	TRUE	2010 winter	2009
1329	214-097	PH1N1	Not Mutated	France	214	F	52	2010-02-10	Year Two	Untreated	N	17	No	TRUE	0.15	0.31	0.12	0.19	NA	26.23	5.3	1	TRUE	214-097_2010.1096	Europe	TRUE	2010 winter	2009
1330	214-099	PH1N1	Not Mutated	France	214	M	6	2010-02-12	Year Two	Untreated	N	6	Yes	FALSE	0.32	0.43	0.16	0.17	NA	22.78	6.32	1	TRUE	214-099_2010.1151	Europe	TRUE	2010 winter	2009
1331	214-107	BVictoria	Not Mutated	France	214	M	14	2010-10-14	Year Three	Treated	N	13	No	FALSE	5.51	1.86	1.13	0.64	FALSE	24.87	6	1	TRUE	214-107_2010.7836	Europe	TRUE	2010 summer	2010
1332	214-111	BVictoria	Not Mutated	France	214	F	6	2010-10-20	Year Three	Untreated	N	14	No	FALSE	13.74	9	4.35	5.99	NA	25.02	5.96	1	TRUE	214-111_2010.8	Europe	TRUE	2010 summer	2010
1333	214-112	BVictoria	Not Mutated	France	214	F	27	2010-10-21	Year Three	Untreated	N	17	No	FALSE	7.09	3.61	1.99	2.43	NA	25.9	5.7	1	TRUE	214-112_2010.8027	Europe	TRUE	2010 summer	2010
1334	214-113	BVictoria	Not Mutated	France	214	F	3	2010-11-15	Year Three	Treated	N	16	No	FALSE	8.21	3.61	2.06	2.43	FALSE	24.44	6.13	1	TRUE	214-113_2010.8712	Europe	TRUE	2011 winter	2010
1335	214-114	BVictoria	Not Mutated	France	214	M	2	2010-11-15	Year Three	Untreated	N	15	No	FALSE	7.34	3.61	1.9	2.43	NA	26.59	5.49	1	TRUE	214-114_2010.8712	Europe	TRUE	2011 winter	2010
1336	214-115	BVictoria	Not Mutated	France	214	F	9	2010-11-18	Year Three	Treated	N	16	No	TRUE	6.36	4.88	3.63	3.11	FALSE	28.4	4.96	1	TRUE	214-115_2010.8795	Europe	TRUE	2011 winter	2010
1337	214-116	BVictoria	Not Mutated	France	214	M	11	2010-11-19	Year Three	Untreated	N	19	No	TRUE	8.59	4.88	3.49	3.11	NA	22.37	6.74	1	TRUE	214-116_2010.8822	Europe	TRUE	2011 winter	2010
1338	214-117	InfB	Not Mutated	France	214	F	8	2010-11-20	Year Three	Untreated	N	16	No	TRUE	7.81	4.88	2.81	3.11	NA	19.82	7.5	1	FALSE	NA	NA	NA	NA	NA
1339	214-119	BVictoria	Not Mutated	France	214	M	10	2010-11-22	Year Three	Treated	N	18	No	TRUE	10.26	4.88	3.14	3.11	FALSE	20.87	7.19	1	TRUE	214-119_2010.8904	Europe	TRUE	2011 winter	2010
1340	214-120	BVictoria	Not Mutated	France	214	F	33	2010-11-23	Year Three	Untreated	N	17	No	FALSE	8.52	5.15	3.95	1.92	NA	23.21	6.5	0	TRUE	214-120_2010.8932	Europe	TRUE	2011 winter	2010
1341	214-122	BVictoria	Not Mutated	France	214	F	8	2010-11-24	Year Three	Untreated	N	16	No	TRUE	7.45	5.15	2.54	1.92	NA	28.98	4.78	1	TRUE	214-122_2010.8959	Europe	TRUE	2011 winter	2010
1342	214-123	BVictoria	Not Mutated	France	214	F	6	2010-11-26	Year Three	Treated	N	11	No	TRUE	11.75	5.15	3.21	1.92	FALSE	22.83	6.61	0	TRUE	214-123_2010.9014	Europe	TRUE	2011 winter	2010
1343	214-126	BVictoria	Not Mutated	France	214	M	5	2010-11-30	Year Three	Treated	N	13	No	FALSE	6.77	5.15	1.75	1.92	FALSE	20.2	7.39	0	TRUE	214-126_2010.9123	Europe	TRUE	2011 winter	2010
1344	214-127	BVictoria	Not Mutated	France	214	F	5	2010-11-30	Year Three	Untreated	N	14	No	TRUE	8	5.15	2.09	1.92	NA	26.82	5.42	0	TRUE	214-127_2010.9123	Europe	TRUE	2011 winter	2010
1345	214-131	BVictoria	Not Mutated	France	214	F	32	2010-12-06	Year Three	Untreated	N	14	No	TRUE	4.43	4.35	2.92	2.26	NA	22.54	6.69	1	TRUE	214-131_2010.9288	Europe	TRUE	2011 winter	2010
1346	214-134	BVictoria	Not Mutated	France	214	F	10	2010-12-07	Year Three	Untreated	N	13	No	TRUE	6.62	4.35	2.72	2.26	NA	25.33	5.87	0	TRUE	214-134_2010.9315	Europe	TRUE	2011 winter	2010
1347	214-135	BVictoria	Not Mutated	France	214	F	8	2010-12-07	Year Three	Treated	N	16	No	TRUE	5.08	4.35	1.28	2.26	FALSE	23.17	6.51	0	TRUE	214-135_2010.9315	Europe	TRUE	2011 winter	2010
1348	214-136	BVictoria	Not Mutated	France	214	M	6	2010-12-08	Year Three	Treated	N	19	No	TRUE	4.45	4.35	1.23	2.26	FALSE	23.57	6.39	1	TRUE	214-136_2010.9342	Europe	TRUE	2011 winter	2010
1349	214-138	BVictoria	Not Mutated	France	214	M	3	2010-12-10	Year Three	Treated	N	15	No	TRUE	7.55	4.35	3.18	2.26	FALSE	28.9	4.81	1	TRUE	214-138_2010.9397	Europe	TRUE	2011 winter	2010
1350	214-139	BVictoria	Not Mutated	France	214	M	1	2010-12-13	Year Three	Untreated	N	10	No	FALSE	7.72	4.36	4.04	0.11	NA	30.59	4.31	1	TRUE	214-139_2010.9479	Europe	TRUE	2011 winter	2010
1351	214-140	BVictoria	Not Mutated	France	214	M	7	2010-12-13	Year Three	Treated	N	15	No	TRUE	8.32	2.49	2.86	0.11	FALSE	22.15	6.81	0	TRUE	214-140_2010.9479	Europe	TRUE	2011 winter	2010
1352	214-141	BVictoria	Not Mutated	France	214	M	7	2010-12-13	Year Three	Treated	N	15	No	TRUE	8.57	2.49	2.52	0.11	FALSE	23.36	6.45	1	TRUE	214-141_2010.9479	Europe	TRUE	2011 winter	2010
1353	214-142	BVictoria	Not Mutated	France	214	M	9	2010-12-13	Year Three	Untreated	N	13	No	TRUE	9.52	2.49	2.16	0.11	NA	24.77	6.03	1	TRUE	214-142_2010.9479	Europe	TRUE	2011 winter	2010
1354	214-143	BVictoria	Not Mutated	France	214	F	5	2010-12-13	Year Three	Untreated	N	19	No	TRUE	8.02	2.49	1.15	0.11	NA	22.35	6.75	1	TRUE	214-143_2010.9479	Europe	TRUE	2011 winter	2010
1355	214-144	BVictoria	Not Mutated	France	214	F	6	2010-12-13	Year Three	Rejected	N	15	No	TRUE	9.71	2.49	1.29	0.11	FALSE	21.92	6.88	1	TRUE	214-144_2010.9479	Europe	TRUE	2011 winter	2010
1356	214-145	H3N2	Not Mutated	France	214	F	21	2010-12-14	Year Three	Treated	N	19	No	TRUE	0.3	0.66	0.16	0.11	FALSE	19.44	7.3	1	TRUE	214-145_2010.9507	Europe	TRUE	2011 winter	2010
1357	214-149	PH1N1	Not Mutated	France	214	F	2	2010-12-15	Year Three	Treated	N	19	No	TRUE	0.11	0.14	0.07	0.14	FALSE	27.13	5.04	1	TRUE	214-149_2010.9534	Europe	TRUE	2011 winter	2010
1358	214-150	BVictoria	Not Mutated	France	214	F	8	2010-12-15	Year Three	Treated	N	17	No	TRUE	10.3	2.49	1.02	0.11	FALSE	24.2	6.2	0	TRUE	214-150_2010.9534	Europe	TRUE	2011 winter	2010
1359	214-151	PH1N1	Not Mutated	France	214	M	1	2010-12-16	Year Three	Untreated	N	11	No	FALSE	0.56	0.55	0.49	0.41	NA	29.83	4.24	1	TRUE	214-151_2010.9562	Europe	TRUE	2011 winter	2010
1360	214-152	PH1N1	Not Mutated	France	214	F	28	2010-12-16	Year Three	Untreated	N	19	No	TRUE	0.66	0.55	0.62	0.41	NA	31.84	3.65	1	TRUE	214-152_2010.9562	Europe	TRUE	2011 winter	2010
1361	214-153	BVictoria	Not Mutated	France	214	F	7	2010-12-17	Year Three	Treated	N	17	No	TRUE	3.66	0.43	1.74	0.08	FALSE	23.22	6.49	1	TRUE	214-153_2010.9589	Europe	TRUE	2011 winter	2010
1362	214-154	BVictoria	Not Mutated	France	214	F	9	2010-12-27	Year Three	Treated	N	16	No	FALSE	8.94	0.43	4.47	0.08	FALSE	26.95	5.39	1	TRUE	214-154_2010.9863	Europe	TRUE	2011 winter	2010
1363	214-155	BVictoria	Not Mutated	France	214	M	5	2010-12-27	Year Three	Treated	N	16	No	FALSE	4.87	0.43	1.96	0.08	FALSE	22.94	6.58	1	TRUE	214-155_2010.9863	Europe	TRUE	2011 winter	2010
1364	214-156	PH1N1	Not Mutated	France	214	M	2	2010-12-27	Year Three	Treated	N	12	No	FALSE	0.89	0.55	0.71	0.41	FALSE	27.89	4.81	1	TRUE	214-156_2010.9863	Europe	TRUE	2011 winter	2010
1365	214-157	BVictoria	Not Mutated	France	214	M	8	2010-12-27	Year Three	Treated	N	17	No	TRUE	0.48	0.43	0.04	0.08	FALSE	21	7.15	1	TRUE	214-157_2010.9863	Europe	TRUE	2011 winter	2010
1366	214-158	BVictoria	Not Mutated	France	214	M	35	2010-12-27	Year Three	Treated	N	19	No	TRUE	0.58	0.43	0.03	0.08	FALSE	20.32	7.35	1	TRUE	214-158_2010.9863	Europe	TRUE	2011 winter	2010
1367	214-159	BVictoria	Not Mutated	France	214	F	6	2010-12-28	Year Three	Untreated	N	12	No	FALSE	3.84	2.85	1.06	1.85	NA	19.88	7.48	1	TRUE	214-159_2010.989	Europe	TRUE	2011 winter	2010
1368	214-160	BVictoria	Not Mutated	France	214	F	7	2010-12-28	Year Three	Treated	N	14	No	TRUE	4.71	2.85	1.19	1.85	FALSE	21.94	6.87	1	TRUE	214-160_2010.989	Europe	TRUE	2011 winter	2010
1369	214-161	BVictoria	Not Mutated	France	214	F	6	2010-12-28	Year Three	Treated	N	15	No	FALSE	5.58	2.85	2.19	1.85	FALSE	20.31	7.36	1	TRUE	214-161_2010.989	Europe	TRUE	2011 winter	2010
1370	214-162	PH1N1	Not Mutated	France	214	F	26	2010-12-28	Year Three	Treated	N	19	No	FALSE	0.35	0.34	0.3	0.14	FALSE	22.34	6.45	0	TRUE	214-162_2010.989	Europe	TRUE	2011 winter	2010
1371	214-163	BVictoria	Not Mutated	France	214	M	2	2010-12-29	Year Three	Untreated	N	15	No	TRUE	6.37	2.85	2.61	1.85	NA	24.89	6	1	TRUE	214-163_2010.9918	Europe	TRUE	2011 winter	2010
1372	214-164	BVictoria	Not Mutated	France	214	F	32	2010-12-29	Year Three	Treated	N	13	No	TRUE	4.58	2.85	1.35	1.85	FALSE	25.4	5.85	1	TRUE	214-164_2010.9918	Europe	TRUE	2011 winter	2010
1373	214-165	BVictoria	Not Mutated	France	214	F	9	2010-12-30	Year Three	Treated	N	18	No	TRUE	4.25	2.79	3.65	3.04	FALSE	26.86	5.41	1	TRUE	214-165_2010.9945	Europe	TRUE	2011 winter	2010
1374	214-166	PH1N1	Not Mutated	France	214	F	9	2010-12-30	Year Three	Treated	N	18	No	TRUE	0.49	0.34	0.34	0.21	FALSE	29.36	4.38	0	TRUE	214-166_2010.9945	Europe	TRUE	2011 winter	2010
1375	214-167	PH1N1	Mutated	France	214	F	3	2010-12-31	Year Three	Treated	N	15	No	TRUE	0.78	0.34	0.19	0.21	FALSE	22.53	6.39	1	TRUE	214-167_2010.9973	Europe	TRUE	2011 winter	2010
1376	214-168	BVictoria	Not Mutated	France	214	F	63	2010-12-31	Year Three	Treated	N	21	No	TRUE	5.14	2.79	4.41	3.04	FALSE	18.87	7.78	1	TRUE	214-168_2010.9973	Europe	TRUE	2011 winter	2010
1377	214-169	PH1N1	Not Mutated	France	214	F	10	2010-12-31	Year Three	Treated	N	15	No	FALSE	NA	NA	NA	NA	FALSE	32.46	3.46	1	FALSE	NA	NA	NA	NA	NA
1378	214-170	BVictoria	Not Mutated	France	214	F	3	2010-12-31	Year Three	Untreated	N	15	No	TRUE	7.52	2.79	6.06	3.04	NA	30.24	4.41	1	TRUE	214-170_2010.9973	Europe	TRUE	2011 winter	2010
1379	214-171	BVictoria	Not Mutated	France	214	M	5	2011-01-02	Year Three	Treated	N	15	No	TRUE	7.1	1.64	2.28	0.45	FALSE	21.72	6.94	1	TRUE	214-171_2011.0027	Europe	TRUE	2011 winter	2010
1380	214-172	BVictoria	Not Mutated	France	214	F	7	2011-01-03	Year Three	Untreated	N	11	No	TRUE	6.69	1.64	2.21	0.45	NA	25.58	5.79	1	TRUE	214-172_2011.0055	Europe	TRUE	2011 winter	2010
1381	214-173	BVictoria	Not Mutated	France	214	F	35	2011-01-03	Year Three	Treated	N	20	No	FALSE	7.18	1.64	6.31	0.45	FALSE	21.68	6.95	1	TRUE	214-173_2011.0055	Europe	TRUE	2011 winter	2010
1382	214-174	BVictoria	Not Mutated	France	214	M	4	2011-01-03	Year Three	Treated	N	12	No	FALSE	7.27	1.64	8.18	0.45	FALSE	26.9	5.4	1	TRUE	214-174_2011.0055	Europe	TRUE	2011 winter	2010
1383	214-175	PH1N1	Not Mutated	France	214	F	3	2011-01-03	Year Three	Treated	N	12	No	TRUE	0.38	0.58	0.21	0.21	FALSE	20.75	6.92	1	TRUE	214-175_2011.0055	Europe	TRUE	2011 winter	2010
1384	214-176	BVictoria	Not Mutated	France	214	F	3	2011-01-04	Year Three	Untreated	N	10	No	FALSE	9.31	8.67	7.43	6.54	NA	23.38	6.45	1	TRUE	214-176_2011.0082	Europe	TRUE	2011 winter	2010
1385	214-177	BVictoria	Not Mutated	France	214	F	8	2011-01-04	Year Three	Untreated	N	11	No	TRUE	6.48	2.89	1.76	1.94	NA	21.32	7.06	1	TRUE	214-177_2011.0082	Europe	TRUE	2011 winter	2010
1386	214-178	PH1N1	Not Mutated	France	214	M	41	2011-01-05	Year Three	Treated	N	15	No	FALSE	0.29	0.36	0.3	0.09	FALSE	25.48	5.52	1	TRUE	214-178_2011.011	Europe	TRUE	2011 winter	2010
1387	214-179	PH1N1	Not Mutated	France	214	M	41	2011-01-05	Year Three	Treated	N	18	No	TRUE	0.23	0.36	0.12	0.09	FALSE	21.84	6.6	1	TRUE	214-179_2011.011	Europe	TRUE	2011 winter	2010
1388	214-180	PH1N1	Not Mutated	France	214	M	33	2011-01-07	Year Three	Treated	N	18	No	TRUE	0.44	0.36	0.27	0.09	FALSE	19.56	7.27	1	TRUE	214-180_2011.0164	Europe	TRUE	2011 winter	2010
1389	214-181	InfB	Not Mutated	France	214	M	46	2011-01-07	Year Three	Treated	N	14	No	FALSE	NA	NA	NA	NA	FALSE	34.74	3.07	1	FALSE	NA	NA	NA	NA	NA
1390	214-182	BVictoria	Not Mutated	France	214	M	5	2011-01-07	Year Three	Untreated	N	14	No	TRUE	4.49	3.05	1.01	1.05	NA	22.59	6.68	1	TRUE	214-182_2011.0164	Europe	TRUE	2011 winter	2010
1391	214-183	BVictoria	Not Mutated	France	214	F	9	2011-01-11	Year Three	Treated	N	15	No	TRUE	2.06	1.9	0.32	0.16	FALSE	25.78	5.73	1	TRUE	214-183_2011.0274	Europe	TRUE	2011 winter	2010
1392	214-184	BVictoria	Not Mutated	France	214	F	39	2011-01-11	Year Three	Treated	N	20	No	TRUE	3.75	1.9	0.94	0.16	FALSE	19.04	7.73	1	TRUE	214-184_2011.0274	Europe	TRUE	2011 winter	2010
1393	214-185	BVictoria	Not Mutated	France	214	F	4	2011-01-12	Year Three	Untreated	N	10	No	TRUE	2.31	1.9	0.45	0.16	NA	23.91	6.29	1	TRUE	214-185_2011.0301	Europe	TRUE	2011 winter	2010
1394	214-186	PH1N1	Not Mutated	France	214	M	17	2011-01-12	Year Three	Treated	N	19	No	TRUE	0.46	0.22	0.35	0.11	FALSE	21.4	6.73	1	TRUE	214-186_2011.0301	Europe	TRUE	2011 winter	2010
1395	214-187	BVictoria	Not Mutated	France	214	F	1	2011-01-12	Year Three	Treated	N	9	No	TRUE	2.83	2.66	1.53	1.3	FALSE	24	6.26	1	TRUE	214-187_2011.0301	Europe	TRUE	2011 winter	2010
1396	214-188	BVictoria	Not Mutated	France	214	M	10	2011-01-14	Year Three	Treated	N	17	No	TRUE	6.06	3.32	2.59	2.29	FALSE	26.73	5.45	1	TRUE	214-188_2011.0356	Europe	TRUE	2011 winter	2010
1397	214-189	BVictoria	Not Mutated	France	214	M	9	2011-01-14	Year Three	Untreated	N	14	No	TRUE	4.72	3.32	2.45	2.29	NA	23.73	6.34	1	TRUE	214-189_2011.0356	Europe	TRUE	2011 winter	2010
1398	214-190	PH1N1	Not Mutated	France	214	M	39	2011-01-14	Year Three	Treated	N	15	No	TRUE	0.39	0.26	0.31	0.82	FALSE	17.29	7.94	1	TRUE	214-190_2011.0356	Europe	TRUE	2011 winter	2010
1399	214-191	BVictoria	Not Mutated	France	214	M	11	2011-01-17	Year Three	Untreated	N	15	No	FALSE	4.55	3.32	2.26	2.29	NA	24.38	6.15	1	TRUE	214-191_2011.0438	Europe	TRUE	2011 winter	2010
1400	214-192	BVictoria	Not Mutated	France	214	M	9	2011-01-17	Year Three	Untreated	N	14	No	FALSE	5.67	3.32	1.31	2.29	NA	23.04	6.55	1	TRUE	214-192_2011.0438	Europe	TRUE	2011 winter	2010
1401	214-193	PH1N1	Not Mutated	France	214	F	5	2011-01-17	Year Three	Treated	N	10	No	TRUE	0.59	0.26	0.67	0.82	FALSE	21.54	6.68	1	TRUE	214-193_2011.0438	Europe	TRUE	2011 winter	2010
1402	214-194	PH1N1	Not Mutated	France	214	F	55	2011-01-17	Year Three	Treated	N	13	No	TRUE	0.26	0.26	0.32	0.82	FALSE	21.91	6.58	1	TRUE	214-194_2011.0438	Europe	TRUE	2011 winter	2010
1403	214-195	PH1N1	Not Mutated	France	214	F	1	2011-01-17	Year Three	Treated	N	11	No	FALSE	NA	NA	NA	NA	FALSE	32.36	3.49	1	FALSE	NA	NA	NA	NA	NA
1404	214-196	BVictoria	Not Mutated	France	214	M	13	2011-01-18	Year Three	Untreated	N	14	No	FALSE	6.68	3.32	2.28	2.29	NA	23.55	6.39	1	TRUE	214-196_2011.0466	Europe	TRUE	2011 winter	2010
1405	214-198	PH1N1	Not Mutated	France	214	F	21	2011-01-20	Year Three	Treated	N	19	No	TRUE	0.84	0.32	0.57	0.08	FALSE	26.64	5.18	1	TRUE	214-198_2011.0521	Europe	TRUE	2011 winter	2010
1406	214-199	PH1N1	Mutated	France	214	F	1	2011-01-20	Year Three	Treated	N	9	No	TRUE	0.22	0.42	0.19	0.16	FALSE	25.87	5.41	1	TRUE	214-199_2011.0521	Europe	TRUE	2011 winter	2010
1407	214-202	InfB	Not Mutated	France	214	M	6	2011-01-24	Year Three	Untreated	N	17	No	FALSE	NA	NA	NA	NA	NA	29.56	4.61	0	FALSE	NA	NA	NA	NA	NA
1408	214-203	PH1N1	Not Mutated	France	214	M	8	2011-01-24	Year Three	Untreated	N	16	No	TRUE	0.65	0.32	0.2	0.08	NA	22.35	6.45	1	TRUE	214-203_2011.063	Europe	TRUE	2011 winter	2010
1409	214-204	PH1N1	Not Mutated	France	214	M	13	2011-01-24	Year Three	Treated	N	16	No	TRUE	0.83	0.32	0.38	0.08	FALSE	23.26	6.18	1	TRUE	214-204_2011.063	Europe	TRUE	2011 winter	2010
1410	214-205	PH1N1	Not Mutated	France	214	F	44	2011-01-25	Year Three	Untreated	N	15	No	TRUE	0.56	0.28	0.22	0.16	NA	22.74	6.33	1	TRUE	214-205_2011.0658	Europe	TRUE	2011 winter	2010
1411	214-206	BVictoria	Not Mutated	France	214	M	9	2011-01-25	Year Three	Untreated	N	15	No	TRUE	1.64	2.68	1.56	1.93	NA	26.98	5.38	0	TRUE	214-206_2011.0658	Europe	TRUE	2011 winter	2010
1412	214-207	PH1N1	Not Mutated	France	214	M	25	2011-01-26	Year Three	Untreated	N	13	No	TRUE	0.29	0.28	0.16	0.16	NA	22.69	6.35	1	TRUE	214-207_2011.0685	Europe	TRUE	2011 winter	2010
1413	214-208	PH1N1	Not Mutated	France	214	M	9	2011-01-26	Year Three	Untreated	N	11	No	FALSE	0.69	0.28	0.38	0.16	NA	24.98	5.67	0	TRUE	214-208_2011.0685	Europe	TRUE	2011 winter	2010
1414	214-209	InfB	Not Mutated	France	214	F	29	2011-01-27	Year Three	Untreated	N	10	No	FALSE	NA	NA	NA	NA	NA	32.03	3.88	0	FALSE	NA	NA	NA	NA	NA
1415	214-210	BVictoria	Not Mutated	France	214	M	7	2011-01-28	Year Three	Untreated	N	15	No	TRUE	5.31	2.43	2.45	3.04	NA	22.27	6.77	1	TRUE	214-210_2011.074	Europe	TRUE	2011 winter	2010
1416	214-211	BVictoria	Not Mutated	France	214	F	47	2011-01-28	Year Three	Untreated	N	12	No	TRUE	4.49	2.43	1.79	3.04	NA	27.7	5.16	1	TRUE	214-211_2011.074	Europe	TRUE	2011 winter	2010
1417	214-212	PH1N1	Not Mutated	France	214	M	46	2011-01-28	Year Three	Untreated	N	16	No	TRUE	0.37	0.43	0.2	0.21	NA	28.12	4.74	0	TRUE	214-212_2011.074	Europe	TRUE	2011 winter	2010
1418	214-213	PH1N1	Not Mutated	France	214	M	44	2011-01-31	Year Three	Untreated	N	16	No	FALSE	0.32	0.38	0.2	0.22	NA	24.71	5.75	1	TRUE	214-213_2011.0822	Europe	TRUE	2011 winter	2010
1419	214-214	BVictoria	Not Mutated	France	214	M	7	2011-01-31	Year Three	Untreated	N	13	No	FALSE	4.81	4.4	1.24	0.36	NA	20.23	7.38	1	TRUE	214-214_2011.0822	Europe	TRUE	2011 winter	2010
1420	214-215	PH1N1	Not Mutated	France	214	F	47	2011-02-01	Year Three	Untreated	N	20	No	FALSE	1.21	0.36	0.5	0.19	NA	23.28	6.17	1	TRUE	214-215_2011.0849	Europe	TRUE	2011 winter	2010
1421	214-217	BVictoria	Not Mutated	France	214	M	6	2011-02-01	Year Three	Untreated	N	13	No	TRUE	6.89	4.55	1.82	2.92	NA	20.68	7.25	1	TRUE	214-217_2011.0849	Europe	TRUE	2011 winter	2010
1422	214-218	PH1N1	Not Mutated	France	214	M	24	2011-02-01	Year Three	Untreated	N	17	No	TRUE	0.27	0.33	0.28	0.24	NA	24.34	5.86	1	TRUE	214-218_2011.0849	Europe	TRUE	2011 winter	2010
1423	214-219	PH1N1	Not Mutated	France	214	F	30	2011-02-01	Year Three	Untreated	N	18	No	FALSE	0.17	0.33	0.3	0.24	NA	20.69	6.94	1	TRUE	214-219_2011.0849	Europe	TRUE	2011 winter	2010
1424	214-220	PH1N1	Not Mutated	France	214	F	51	2011-02-02	Year Three	Untreated	N	20	No	TRUE	0.22	0.33	0.24	0.24	NA	22.37	6.44	1	TRUE	214-220_2011.0877	Europe	TRUE	2011 winter	2010
1425	214-221	PH1N1	Not Mutated	France	214	F	12	2011-02-02	Year Three	Untreated	N	11	No	FALSE	0.39	0.59	0.23	0.26	NA	24.64	5.77	1	TRUE	214-221_2011.0877	Europe	TRUE	2011 winter	2010
1426	214-222	BVictoria	Not Mutated	France	214	M	8	2011-02-14	Year Three	Untreated	N	12	No	TRUE	6.02	3.48	2.57	3.32	NA	28.29	4.99	1	TRUE	214-222_2011.1205	Europe	TRUE	2011 winter	2010
1427	214-223	PH1N1	Not Mutated	France	214	M	16	2011-02-15	Year Three	Untreated	N	12	No	FALSE	0.4	0.59	0.25	0.26	NA	17.93	7.75	1	TRUE	214-223_2011.1233	Europe	TRUE	2011 winter	2010
1428	214-225	PH1N1	Not Mutated	France	214	M	4	2011-02-15	Year Three	Untreated	N	13	No	FALSE	0.44	0.59	0.29	0.26	NA	24.75	5.74	0	TRUE	214-225_2011.1233	Europe	TRUE	2011 winter	2010
1429	214-226	BVictoria	Not Mutated	France	214	F	7	2011-02-16	Year Three	Untreated	N	18	No	TRUE	9.04	3.48	3.91	3.32	NA	23.66	6.36	1	TRUE	214-226_2011.126	Europe	TRUE	2011 winter	2010
1430	214-227	BVictoria	Not Mutated	France	214	M	11	2011-02-16	Year Three	Untreated	N	19	No	TRUE	9.21	3.48	4.01	3.32	NA	22.77	6.63	1	TRUE	214-227_2011.126	Europe	TRUE	2011 winter	2010
1431	214-228	PH1N1	Not Mutated	France	214	F	11	2011-02-16	Year Three	Untreated	N	15	No	TRUE	0.28	0.59	0.26	0.26	NA	21.19	6.79	1	TRUE	214-228_2011.126	Europe	TRUE	2011 winter	2010
1432	214-229	PH1N1	Not Mutated	France	214	F	49	2011-02-21	Year Three	Untreated	N	10	No	FALSE	0.36	0.59	0.28	0.26	NA	21.87	6.59	1	TRUE	214-229_2011.1397	Europe	TRUE	2011 winter	2010
1433	214-230	PH1N1	Not Mutated	France	214	F	9	2011-02-22	Year Three	Untreated	N	15	No	TRUE	0.36	0.59	0.28	0.26	NA	20.23	7.07	1	TRUE	214-230_2011.1425	Europe	TRUE	2011 winter	2010
1434	214-231	PH1N1	Not Mutated	France	214	F	30	2011-02-22	Year Three	Untreated	N	18	No	FALSE	0.51	0.17	0.5	0.2	NA	26.69	5.17	1	TRUE	214-231_2011.1425	Europe	TRUE	2011 winter	2010
1435	214-237	H3N2	Not Mutated	France	214	M	8	2011-12-21	Year Four	Untreated	N	12	No	FALSE	0.26	0.63	0.54	0.3	NA	23.96	5.97	1	TRUE	214-237_2011.9699	Europe	TRUE	2012 winter	2011
1436	214-238	H3N2	Not Mutated	France	214	M	65	2012-01-03	Year Four	Untreated	N	11	No	TRUE	0.3	0.53	0.81	0.36	NA	23.6	6.08	1	TRUE	214-238_2012.0055	Europe	TRUE	2012 winter	2011
1437	214-242	InfB	Not Mutated	France	214	F	2	2012-01-20	Year Four	Untreated	N	11	No	FALSE	NA	NA	NA	NA	NA	37.91	1.99	1	FALSE	NA	NA	NA	NA	NA
1438	214-244	H3N2	Not Mutated	France	214	F	48	2012-01-26	Year Four	Untreated	N	18	No	TRUE	0.28	0.59	0.74	0.31	NA	23.25	6.18	1	TRUE	214-244_2012.0685	Europe	TRUE	2012 winter	2011
1439	214-245	H3N2	Not Mutated	France	214	F	24	2012-02-07	Year Four	Untreated	N	15	No	TRUE	0.06	0.43	0.45	0.21	NA	21.58	6.67	1	TRUE	214-245_2012.1014	Europe	TRUE	2012 winter	2011
1440	214-246	H3N2	Not Mutated	France	214	F	25	2012-02-10	Year Four	Untreated	N	20	No	FALSE	0.21	0.59	0.39	0.24	NA	25.99	5.37	1	TRUE	214-246_2012.1096	Europe	TRUE	2012 winter	2011
1441	214-247	H3N2	Not Mutated	France	214	F	35	2012-02-13	Year Four	Untreated	N	18	Yes	TRUE	0.23	0.59	0.39	0.24	NA	17.44	7.89	1	TRUE	214-247_2012.1178	Europe	TRUE	2012 winter	2011
1442	214-248	H3N2	Not Mutated	France	214	F	4	2012-02-13	Year Four	Untreated	N	16	No	TRUE	0.13	0.59	0.32	0.24	NA	23.69	6.05	1	TRUE	214-248_2012.1178	Europe	TRUE	2012 winter	2011
1443	214-249	H3N2	Not Mutated	France	214	F	3	2012-02-13	Year Four	Untreated	N	13	No	FALSE	0.17	0.59	0.4	0.24	NA	25.61	5.48	1	TRUE	214-249_2012.1178	Europe	TRUE	2012 winter	2011
1444	214-250	H3N2	Not Mutated	France	214	F	42	2012-02-15	Year Four	Untreated	N	21	No	FALSE	0.15	0.59	0.6	0.24	NA	17.84	7.78	1	TRUE	214-250_2012.1233	Europe	TRUE	2012 winter	2011
1445	214-251	H3N2	Not Mutated	France	214	F	4	2012-02-17	Year Four	Untreated	N	14	No	TRUE	0.09	0.59	0.28	0.24	NA	17.92	7.75	0	TRUE	214-251_2012.1288	Europe	TRUE	2012 winter	2011
1446	214-252	H3N2	Not Mutated	France	214	M	59	2012-02-17	Year Four	Untreated	N	19	No	TRUE	0.36	0.59	0.83	0.24	NA	20.38	7.03	1	FALSE	NA	NA	NA	NA	NA
1447	214-253	H3N2	Not Mutated	France	214	M	17	2012-02-17	Year Four	Untreated	N	18	No	TRUE	0.35	0.41	0.72	0.24	NA	18.78	7.5	1	TRUE	214-253_2012.1288	Europe	TRUE	2012 winter	2011
1448	214-254	H3N2	Not Mutated	France	214	F	8	2012-02-20	Year Four	Untreated	N	19	No	TRUE	0.21	0.52	0.45	0.29	NA	24.73	5.74	1	TRUE	214-254_2012.137	Europe	TRUE	2012 winter	2011
1449	214-255	H3N2	Not Mutated	France	214	F	14	2012-02-20	Year Four	Untreated	N	13	No	FALSE	0.35	0.52	0.6	0.29	NA	20.83	6.89	1	TRUE	214-255_2012.137	Europe	TRUE	2012 winter	2011
1450	214-256	H3N2	Not Mutated	France	214	M	11	2012-02-21	Year Four	Untreated	N	16	No	TRUE	0.3	0.52	0.69	0.29	NA	21.43	6.72	1	TRUE	214-256_2012.1397	Europe	TRUE	2012 winter	2011
1451	214-257	H3N2	Not Mutated	France	214	M	42	2012-02-21	Year Four	Untreated	N	11	No	TRUE	0.21	0.52	0.85	0.29	NA	24.66	5.76	1	TRUE	214-257_2012.1397	Europe	TRUE	2012 winter	2011
1452	214-258	H3N2	Not Mutated	France	214	M	37	2012-02-23	Year Four	Untreated	N	17	No	TRUE	0.5	0.52	0.73	0.29	NA	20.88	6.88	1	TRUE	214-258_2012.1452	Europe	TRUE	2012 winter	2011
1453	214-259	H3N2	Not Mutated	France	214	F	6	2012-02-24	Year Four	Untreated	N	14	No	TRUE	0.13	0.34	0.46	0.3	NA	24.91	5.69	1	TRUE	214-259_2012.1479	Europe	TRUE	2012 winter	2011
1454	214-260	H3N2	Not Mutated	France	214	F	2	2012-03-05	Year Four	Untreated	N	9	No	TRUE	0.26	0.66	0.1	0.28	NA	21.2	6.78	1	TRUE	214-260_2012.1753	Europe	TRUE	2012 winter	2011
1455	214-261	H3N2	Not Mutated	France	214	M	3	2012-03-06	Year Four	Untreated	N	17	No	TRUE	0.25	0.66	0.15	0.28	NA	20.85	6.89	1	TRUE	214-261_2012.1781	Europe	TRUE	2012 winter	2011
1456	214-262	H3N2	Not Mutated	France	214	F	10	2012-03-07	Year Four	Untreated	N	15	No	TRUE	0.15	0.53	0.28	0.22	NA	22.57	6.38	1	TRUE	214-262_2012.1808	Europe	TRUE	2012 winter	2011
1457	214-263	H3N2	Not Mutated	France	214	F	44	2012-03-08	Year Four	Untreated	N	17	No	TRUE	0.18	0.53	0.14	0.22	NA	19.83	7.19	1	TRUE	214-263_2012.1836	Europe	TRUE	2012 winter	2011
1458	214-264	H3N2	Not Mutated	France	214	F	4	2012-03-08	Year Four	Untreated	N	20	No	TRUE	0.11	0.26	0.32	0.22	NA	21.44	6.71	1	TRUE	214-264_2012.1836	Europe	TRUE	2012 winter	2011
1459	214-265	H3N2	Not Mutated	France	214	M	45	2012-03-12	Year Four	Untreated	N	21	No	TRUE	0.11	0.26	0.16	0.22	NA	19.29	7.35	1	TRUE	214-265_2012.1945	Europe	TRUE	2012 winter	2011
1460	214-266	H3N2	Not Mutated	France	214	F	24	2012-03-12	Year Four	Untreated	N	18	No	TRUE	0.12	0.26	0.23	0.22	NA	17.71	7.81	1	TRUE	214-266_2012.1945	Europe	TRUE	2012 winter	2011
1461	214-267	H3N2	Not Mutated	France	214	M	65	2012-03-15	Year Four	Untreated	N	13	No	TRUE	0.06	0.31	0.73	0.23	NA	16.66	8.12	1	TRUE	214-267_2012.2027	Europe	TRUE	2012 winter	2011
1462	214-268	H3N2	Not Mutated	France	214	F	32	2012-03-16	Year Four	Untreated	N	19	No	TRUE	0.15	0.31	0.5	0.17	NA	20.71	6.93	1	TRUE	214-268_2012.2055	Europe	TRUE	2012 winter	2011
1463	214-269	H3N2	Not Mutated	France	214	M	4	2012-03-20	Year Four	Untreated	N	11	No	TRUE	0.15	0.33	0.93	0.23	NA	19.75	7.21	1	TRUE	214-269_2012.2164	Europe	TRUE	2012 winter	2011
1464	214-270	H3N2	Not Mutated	France	214	M	6	2012-03-21	Year Four	Untreated	N	21	No	TRUE	0.45	0.47	0.19	0.14	NA	21.5	6.7	1	TRUE	214-270_2012.2192	Europe	TRUE	2012 winter	2011
1465	214-271	H3N2	Not Mutated	France	214	F	34	2012-03-26	Year Five	Untreated	N	16	No	TRUE	0.18	0.47	0.23	0.16	NA	24.28	5.88	1	TRUE	214-271_2012.2411	Europe	TRUE	2012 winter	2011
1466	214-273	H3N2	Not Mutated	France	214	F	63	2012-03-30	Year Five	Untreated	N	14	No	TRUE	0.24	0.4	0.38	0.23	NA	26.67	5.17	1	TRUE	214-273_2012.2521	Europe	TRUE	2012 winter	2011
1467	214-280	BYamagata	Not Mutated	France	214	F	36	2012-11-29	Year Five	Untreated	N	17	No	FALSE	4.7	3.13	1.11	2.13	NA	22.51	6.7	1	TRUE	214-280_2012.9205	Europe	TRUE	2013 winter	2012
1468	214-282	H3N2	Not Mutated	France	214	M	9	2012-12-17	Year Five	Untreated	N	14	No	TRUE	0.23	0.37	0.29	0.15	NA	22.4	6.43	1	TRUE	214-282_2012.9699	Europe	TRUE	2013 winter	2012
1469	214-283	H3N2	Not Mutated	France	214	F	5	2012-12-17	Year Five	Untreated	N	18	No	TRUE	0.23	0.46	0.33	0.13	NA	22.31	6.46	1	TRUE	214-283_2012.9699	Europe	TRUE	2013 winter	2012
1470	214-284	H3N2	Not Mutated	France	214	F	10	2012-12-19	Year Five	Untreated	N	12	No	FALSE	0.18	0.43	0.41	0.18	NA	18.93	7.45	1	TRUE	214-284_2012.9753	Europe	TRUE	2013 winter	2012
1471	214-285	H3N2	Not Mutated	France	214	M	1	2012-12-19	Year Five	Untreated	N	11	No	FALSE	0.19	0.43	0.32	0.18	NA	23.15	6.21	1	TRUE	214-285_2012.9753	Europe	TRUE	2013 winter	2012
1472	214-286	H3N2	Not Mutated	France	214	M	5	2012-12-20	Year Five	Untreated	N	15	No	TRUE	0.18	0.43	0.32	0.18	NA	19.99	7.14	1	TRUE	214-286_2012.9781	Europe	TRUE	2013 winter	2012
1473	214-287	H3N2	Not Mutated	France	214	M	18	2012-12-24	Year Five	Untreated	N	17	No	FALSE	0.15	0.43	0.45	0.18	NA	20.28	7.06	1	TRUE	214-287_2012.989	Europe	TRUE	2013 winter	2012
1474	214-288	PH1N1	Not Mutated	France	214	F	66	2013-01-07	Year Five	Untreated	N	20	No	TRUE	0.24	0.36	0.36	0.25	NA	22.76	6.32	2	TRUE	214-288_2013.0274	Europe	TRUE	2013 winter	2012
1475	214-289	H3N2	Not Mutated	France	214	F	4	2013-01-14	Year Five	Untreated	N	15	No	FALSE	0.18	0.32	0.54	0.29	NA	21.8	6.61	2	TRUE	214-289_2013.0466	Europe	TRUE	2013 winter	2012
1476	214-290	BYamagata	Not Mutated	France	214	M	34	2013-01-16	Year Five	Untreated	N	17	No	FALSE	5.1	3.78	5.75	3.07	NA	22.14	6.81	2	TRUE	214-290_2013.0521	Europe	TRUE	2013 winter	2012
1477	214-291	H3N2	Not Mutated	France	214	F	6	2013-01-17	Year Five	Untreated	N	14	No	TRUE	0.27	0.32	0.56	0.29	NA	26.41	5.25	1	TRUE	214-291_2013.0548	Europe	TRUE	2013 winter	2012
1478	214-292	PH1N1	Not Mutated	France	214	F	9	2013-01-17	Year Five	Untreated	N	18	No	TRUE	0.3	0.56	0.3	0.31	NA	18.87	7.47	0	TRUE	214-292_2013.0548	Europe	TRUE	2013 winter	2012
1479	214-293	BYamagata	Not Mutated	France	214	M	2	2013-01-17	Year Five	Untreated	N	11	No	TRUE	3.89	3.78	3.34	3.07	NA	26.26	5.59	1	TRUE	214-293_2013.0548	Europe	TRUE	2013 winter	2012
1480	214-294	PH1N1	Not Mutated	France	214	F	8	2013-01-18	Year Five	Untreated	N	15	No	TRUE	0.37	0.56	0.34	0.31	NA	20.71	6.93	0	TRUE	214-294_2013.0575	Europe	TRUE	2013 winter	2012
1481	214-295	PH1N1	Not Mutated	France	214	F	9	2013-01-18	Year Five	Untreated	N	14	No	TRUE	0.37	0.56	0.58	0.31	NA	19.64	7.24	1	TRUE	214-295_2013.0575	Europe	TRUE	2013 winter	2012
1482	214-296	H3N2	Not Mutated	France	214	M	3	2013-01-21	Year Five	Untreated	N	14	No	TRUE	0.36	0.72	0.87	0.36	NA	24.96	5.68	2	TRUE	214-296_2013.0658	Europe	TRUE	2013 winter	2012
1483	214-297	H3N2	Not Mutated	France	214	F	3	2013-01-21	Year Five	Untreated	N	19	No	TRUE	0.28	0.72	0.66	0.26	NA	21.38	6.73	1	TRUE	214-297_2013.0658	Europe	TRUE	2013 winter	2012
1484	214-298	PH1N1	Not Mutated	France	214	M	28	2013-01-22	Year Five	Untreated	N	16	No	TRUE	0.27	0.72	0.28	0.26	NA	21.74	6.63	1	TRUE	214-298_2013.0685	Europe	TRUE	2013 winter	2012
1485	214-299	BYamagata	Not Mutated	France	214	M	11	2013-01-22	Year Five	Untreated	N	16	No	TRUE	5.37	3.78	4.89	3.16	NA	20.55	7.28	1	TRUE	214-299_2013.0685	Europe	TRUE	2013 winter	2012
1486	214-300	BYamagata	Not Mutated	France	214	F	13	2013-01-24	Year Five	Untreated	N	18	No	TRUE	4.8	2.74	3.81	2.66	NA	22.98	6.56	1	TRUE	214-300_2013.074	Europe	TRUE	2013 winter	2012
1487	214-301	BYamagata	Not Mutated	France	214	F	7	2013-01-24	Year Five	Untreated	N	18	No	TRUE	5.43	2.74	5.42	2.66	NA	21.69	6.95	1	TRUE	214-301_2013.074	Europe	TRUE	2013 winter	2012
1488	214-302	PH1N1	Not Mutated	France	214	F	4	2013-01-24	Year Five	Untreated	N	15	No	TRUE	0.62	0.46	0.43	0.27	NA	20.55	6.98	1	TRUE	214-302_2013.074	Europe	TRUE	2013 winter	2012
1489	214-303	H3N2	Not Mutated	France	214	M	5	2013-01-24	Year Five	Untreated	N	14	No	TRUE	0.3	0.46	0.5	0.27	NA	23.43	6.13	1	TRUE	214-303_2013.074	Europe	TRUE	2013 winter	2012
1490	214-304	H3N2	Not Mutated	France	214	M	4	2013-01-24	Year Five	Untreated	N	13	No	FALSE	0.38	0.46	0.54	0.27	NA	23.54	6.09	1	TRUE	214-304_2013.074	Europe	TRUE	2013 winter	2012
1491	214-305	BYamagata	Not Mutated	France	214	M	13	2013-01-24	Year Five	Untreated	N	14	No	FALSE	4.18	1.97	4.12	2.77	NA	22.14	6.81	1	TRUE	214-305_2013.074	Europe	TRUE	2013 winter	2012
1492	214-306	H3N2	Not Mutated	France	214	F	31	2013-01-25	Year Five	Untreated	N	16	No	TRUE	0.25	0.46	0.39	0.27	NA	23.56	6.09	1	TRUE	214-306_2013.0767	Europe	TRUE	2013 winter	2012
1493	214-307	PH1N1	Not Mutated	France	214	M	16	2013-01-28	Year Five	Untreated	N	17	No	TRUE	0.3	0.46	0.22	0.27	NA	19.84	7.19	1	TRUE	214-307_2013.0849	Europe	TRUE	2013 winter	2012
1494	214-308	PH1N1	Not Mutated	France	214	F	17	2013-01-28	Year Five	Untreated	N	20	No	TRUE	0.28	0.46	0.2	0.27	NA	19.61	7.25	1	TRUE	214-308_2013.0849	Europe	TRUE	2013 winter	2012
1495	214-309	H3N2	Not Mutated	France	214	M	6	2013-01-28	Year Five	Untreated	N	19	No	TRUE	0.29	0.46	0.48	0.27	NA	19.42	7.31	1	TRUE	214-309_2013.0849	Europe	TRUE	2013 winter	2012
1496	214-310	H3N2	Not Mutated	France	214	M	4	2013-01-28	Year Five	Untreated	N	12	No	FALSE	0.19	0.46	0.29	0.27	NA	23.84	6.01	1	TRUE	214-310_2013.0849	Europe	TRUE	2013 winter	2012
1497	214-311	H3N2	Not Mutated	France	214	M	4	2013-01-28	Year Five	Untreated	N	18	No	TRUE	0.33	0.48	0.43	0.32	NA	25.69	5.46	1	TRUE	214-311_2013.0849	Europe	TRUE	2013 winter	2012
1498	214-312	H3N2	Not Mutated	France	214	M	17	2013-01-28	Year Five	Untreated	N	21	No	TRUE	0.16	0.43	0.34	0.27	NA	21.71	6.63	1	TRUE	214-312_2013.0849	Europe	TRUE	2013 winter	2012
1499	214-313	PH1N1	Not Mutated	France	214	F	3	2013-01-29	Year Five	Untreated	N	17	No	TRUE	0.42	0.43	0.33	0.27	NA	23.48	6.11	1	TRUE	214-313_2013.0877	Europe	TRUE	2013 winter	2012
1500	214-315	H3N2	Not Mutated	France	214	M	51	2013-01-29	Year Five	Untreated	N	21	No	TRUE	0.2	0.43	0.31	0.27	NA	21.31	6.75	1	TRUE	214-315_2013.0877	Europe	TRUE	2013 winter	2012
1501	214-316	H3N2	Not Mutated	France	214	M	2	2013-01-30	Year Five	Untreated	N	11	No	FALSE	0.19	0.43	0.33	0.27	NA	24.78	5.73	0	TRUE	214-316_2013.0904	Europe	TRUE	2013 winter	2012
1502	214-317	H3N2	Not Mutated	France	214	F	3	2013-01-31	Year Five	Untreated	N	16	No	TRUE	0.26	0.41	0.74	0.2	NA	24.64	5.77	1	TRUE	214-317_2013.0932	Europe	TRUE	2013 winter	2012
1503	214-318	PH1N1	Not Mutated	France	214	M	9	2013-01-31	Year Five	Untreated	N	13	No	FALSE	0.42	0.69	0.22	0.21	NA	22.95	6.27	1	TRUE	214-318_2013.0932	Europe	TRUE	2013 winter	2012
1504	214-319	BYamagata	Not Mutated	France	214	M	5	2013-02-01	Year Five	Untreated	N	15	No	FALSE	0.91	4.27	3.62	3.08	NA	21.31	7.06	1	TRUE	214-319_2013.0959	Europe	TRUE	2013 winter	2012
1505	214-320	H3N2	Not Mutated	France	214	F	5	2013-02-01	Year Five	Untreated	N	18	No	TRUE	0.28	0.69	0.55	0.23	NA	21.45	6.71	1	TRUE	214-320_2013.0959	Europe	TRUE	2013 winter	2012
1506	214-321	BYamagata	Not Mutated	France	214	F	5	2013-02-02	Year Five	Untreated	N	20	No	TRUE	4.33	3.55	2.07	1.83	NA	21.39	7.04	1	TRUE	214-321_2013.0986	Europe	TRUE	2013 winter	2012
1507	214-322	BYamagata	Not Mutated	France	214	F	8	2013-02-03	Year Five	Untreated	N	20	No	TRUE	4.23	3.55	2.69	2.07	NA	22.55	6.69	2	TRUE	214-322_2013.1014	Europe	TRUE	2013 winter	2012
1508	214-323	BYamagata	Not Mutated	France	214	F	43	2013-02-04	Year Five	Untreated	N	18	No	FALSE	5.51	3.55	2.97	2.07	NA	21.67	6.95	1	TRUE	214-323_2013.1041	Europe	TRUE	2013 winter	2012
1509	214-324	BYamagata	Not Mutated	France	214	M	11	2013-02-04	Year Five	Untreated	N	15	No	TRUE	6.29	3.55	2.58	2.07	NA	20.88	7.19	0	TRUE	214-324_2013.1041	Europe	TRUE	2013 winter	2012
1510	214-325	InfB	Not Mutated	France	214	F	5	2013-02-04	Year Five	Untreated	N	12	No	FALSE	7.62	3.55	3.29	2.07	NA	20.5	7.3	1	FALSE	NA	NA	NA	NA	NA
1511	214-326	InfB	Not Mutated	France	214	M	4	2013-02-04	Year Five	Untreated	N	17	No	TRUE	8.17	3.55	2.79	2.07	NA	21.86	6.9	0	FALSE	NA	NA	NA	NA	NA
1512	214-327	BYamagata	Not Mutated	France	214	M	16	2013-02-04	Year Five	Untreated	N	17	No	TRUE	0.69	0.42	2.06	2.06	NA	23.45	6.42	1	TRUE	214-327_2013.1041	Europe	TRUE	2013 winter	2012
1513	214-328	H3N2	Not Mutated	France	214	M	2	2013-02-04	Year Five	Untreated	N	16	No	TRUE	0.1	0.14	0.45	0.25	NA	22.82	6.31	0	TRUE	214-328_2013.1041	Europe	TRUE	2013 winter	2012
1514	214-329	BYamagata	Not Mutated	France	214	F	13	2013-02-04	Year Five	Untreated	N	20	No	FALSE	1.57	0.99	3.36	2.06	NA	19.95	7.46	0	TRUE	214-329_2013.1041	Europe	TRUE	2013 winter	2012
1515	214-330	BYamagata	Not Mutated	France	214	F	6	2013-02-04	Year Five	Untreated	N	21	No	TRUE	0.69	0.42	1.7	2.06	NA	29.36	4.67	0	TRUE	214-330_2013.1041	Europe	TRUE	2013 winter	2012
1516	214-331	BYamagata	Not Mutated	France	214	F	8	2013-02-06	Year Five	Untreated	N	13	No	TRUE	1.12	0.8	3.07	2.06	NA	19.5	7.6	1	TRUE	214-331_2013.1096	Europe	TRUE	2013 winter	2012
1517	214-332	PH1N1	Not Mutated	France	214	M	1	2013-02-07	Year Five	Untreated	N	12	No	TRUE	0.05	0.13	0.19	0.14	NA	18.42	7.6	1	TRUE	214-332_2013.1123	Europe	TRUE	2013 winter	2012
1518	214-333	BYamagata	Not Mutated	France	214	F	13	2013-02-07	Year Five	Untreated	N	12	No	TRUE	1.27	0.77	2.99	2	NA	20.35	7.34	1	TRUE	214-333_2013.1123	Europe	TRUE	2013 winter	2012
1519	214-334	BYamagata	Not Mutated	France	214	F	10	2013-02-08	Year Five	Untreated	N	18	No	FALSE	3.46	1.92	2.46	2.7	NA	27.92	5.1	1	TRUE	214-334_2013.1151	Europe	TRUE	2013 winter	2012
1520	214-335	BYamagata	Not Mutated	France	214	F	34	2013-02-08	Year Five	Untreated	N	10	No	FALSE	1.51	0.77	3.81	2	NA	22.51	6.7	1	TRUE	214-335_2013.1151	Europe	TRUE	2013 winter	2012
1521	214-336	BYamagata	Not Mutated	France	214	M	7	2013-02-08	Year Five	Untreated	N	19	No	TRUE	0.94	0.77	2.16	2	NA	19.7	7.54	1	TRUE	214-336_2013.1151	Europe	TRUE	2013 winter	2012
1522	214-337	BYamagata	Not Mutated	France	214	F	5	2013-02-11	Year Five	Untreated	N	13	No	FALSE	0.9	0.51	2.51	2.08	NA	18.73	7.82	1	TRUE	214-337_2013.1233	Europe	TRUE	2013 winter	2012
1523	214-338	BYamagata	Not Mutated	France	214	M	6	2013-02-11	Year Five	Untreated	N	13	No	FALSE	2.66	1.62	3.35	2.76	NA	22.71	6.64	1	TRUE	214-338_2013.1233	Europe	TRUE	2013 winter	2012
1524	214-339	PH1N1	Not Mutated	France	214	M	36	2013-02-15	Year Five	Untreated	N	17	No	FALSE	0.26	0.47	0.59	0.32	NA	22.48	6.41	1	TRUE	214-339_2013.1342	Europe	TRUE	2013 winter	2012
1525	214-340	BVictoria	Not Mutated	France	214	F	18	2013-02-15	Year Five	Untreated	N	19	No	FALSE	4.8	2.61	1.14	2.24	NA	21.31	7.06	1	TRUE	214-340_2013.1342	Europe	TRUE	2013 winter	2012
1526	214-341	BYamagata	Not Mutated	France	214	M	11	2013-02-25	Year Five	Untreated	N	16	No	FALSE	8.48	2.61	2.98	2.24	NA	27.35	5.27	1	TRUE	214-341_2013.1616	Europe	TRUE	2013 winter	2012
1527	214-342	H3N2	Not Mutated	France	214	F	11	2013-02-25	Year Five	Untreated	N	18	No	FALSE	0.21	0.47	0.56	0.31	NA	23.05	6.24	1	TRUE	214-342_2013.1616	Europe	TRUE	2013 winter	2012
1528	214-344	BYamagata	Not Mutated	France	214	M	42	2013-02-25	Year Five	Untreated	N	16	No	TRUE	5.04	2.55	2.53	2.5	NA	23.57	6.39	1	TRUE	214-344_2013.1616	Europe	TRUE	2013 winter	2012
1529	214-345	BYamagata	Not Mutated	France	214	M	7	2013-02-26	Year Five	Untreated	N	14	No	FALSE	2.84	2.51	2.47	1.96	NA	20.94	7.17	1	TRUE	214-345_2013.1644	Europe	TRUE	2013 winter	2012
1530	214-346	BYamagata	Not Mutated	France	214	M	1	2013-02-27	Year Five	Untreated	N	8	No	TRUE	3.86	2.51	3.06	1.96	NA	26.1	5.64	1	TRUE	214-346_2013.1671	Europe	TRUE	2013 winter	2012
1531	214-347	PH1N1	Not Mutated	France	214	M	33	2013-02-27	Year Five	Untreated	N	17	No	FALSE	0.25	0.49	0.28	0.33	NA	21.63	6.66	1	TRUE	214-347_2013.1671	Europe	TRUE	2013 winter	2012
1532	214-348	BYamagata	Not Mutated	France	214	M	41	2013-02-28	Year Five	Untreated	N	19	No	FALSE	3.9	2.51	2.91	1.96	NA	17.13	8.3	1	TRUE	214-348_2013.1699	Europe	TRUE	2013 winter	2012
1533	214-349	PH1N1	Not Mutated	France	214	M	50	2013-03-04	Year Five	Untreated	N	18	No	TRUE	0.89	0.49	0.63	0.33	NA	24.6	5.78	1	TRUE	214-349_2013.1808	Europe	TRUE	2013 winter	2012
1534	214-350	PH1N1	Not Mutated	France	214	F	52	2013-03-04	Year Five	Untreated	N	16	No	FALSE	0.25	0.68	0.37	0.38	NA	21.81	6.6	1	TRUE	214-350_2013.1808	Europe	TRUE	2013 winter	2012
1535	215-001	PH1N1	Not Mutated	France	215	M	14	2009-10-13	Year Two	Untreated	N	9	No	FALSE	0.36	0.45	0.37	0.28	NA	25.9	5.4	2	TRUE	215-001_2009.7808	Europe	TRUE	2009 summer	2009
1536	215-002	PH1N1	Not Mutated	France	215	M	8	2009-10-16	Year Two	Untreated	N	15	No	TRUE	0.32	0.77	0.26	0.57	NA	26.67	5.17	1	TRUE	215-002_2009.789	Europe	TRUE	2009 summer	2009
1537	215-003	PH1N1	Not Mutated	France	215	F	23	2009-10-20	Year Two	Untreated	N	18	No	TRUE	0.28	0.77	0.29	0.57	NA	26.22	5.3	2	TRUE	215-003_2009.8	Europe	TRUE	2009 summer	2009
1538	215-004	PH1N1	Not Mutated	France	215	F	7	2009-10-22	Year Two	Untreated	N	16	No	TRUE	0.22	0.39	0.25	0.29	NA	21.34	6.74	1	TRUE	215-004_2009.8055	Europe	TRUE	2009 summer	2009
1539	215-005	PH1N1	Not Mutated	France	215	M	14	2009-10-22	Year Two	Untreated	N	17	No	FALSE	0.23	0.39	0.26	0.29	NA	25.39	5.55	0	TRUE	215-005_2009.8055	Europe	TRUE	2009 summer	2009
1540	215-006	PH1N1	Not Mutated	France	215	M	4	2009-10-23	Year Two	Untreated	N	17	No	FALSE	0.2	0.39	0.28	0.29	NA	29.93	4.21	1	TRUE	215-006_2009.8082	Europe	TRUE	2009 summer	2009
1541	215-007	PH1N1	Not Mutated	France	215	M	5	2009-11-10	Year Two	Untreated	N	18	No	FALSE	0.38	0.52	0.14	0.22	NA	24.54	5.8	1	TRUE	215-007_2009.8575	Europe	TRUE	2010 winter	2009
1542	216-001	BVictoria	Not Mutated	France	216	M	6	2011-01-13	Year Three	Rejected	Y	15	No	FALSE	4.68	2.09	1.45	2.42	FALSE	29.15	4.73	4	TRUE	216-001_2011.0329	Europe	TRUE	2011 winter	2010
1543	216-002	BVictoria	Not Mutated	France	216	M	8	2011-01-19	Year Three	Untreated	N	8	No	TRUE	2.98	3.01	1.74	4.74	NA	22.23	6.79	1	TRUE	216-002_2011.0493	Europe	TRUE	2011 winter	2010
1544	216-003	PH1N1	Not Mutated	France	216	F	17	2011-01-21	Year Three	Untreated	Y	9	Yes	FALSE	NA	NA	NA	NA	NA	33.83	3.06	5	FALSE	NA	NA	NA	NA	NA
1545	216-004	PH1N1	Not Mutated	France	216	F	1	2011-01-24	Year Three	Untreated	Y	17	No	FALSE	0.4	0.4	0.16	0.17	NA	24.34	5.86	4	TRUE	216-004_2011.063	Europe	TRUE	2011 winter	2010
1546	216-005	PH1N1	Not Mutated	France	216	M	11	2011-01-24	Year Three	Untreated	N	19	No	FALSE	0.33	0.4	0.17	0.17	NA	20.71	6.93	1	TRUE	216-005_2011.063	Europe	TRUE	2011 winter	2010
1547	216-006	BVictoria	Not Mutated	France	216	F	9	2011-01-24	Year Three	Untreated	N	17	No	TRUE	4.62	2.5	1.73	1.5	NA	28.8	4.84	1	TRUE	216-006_2011.063	Europe	TRUE	2011 winter	2010
1548	216-007	PH1N1	Not Mutated	France	216	M	3	2011-01-24	Year Three	Untreated	N	18	No	FALSE	0.28	0.4	0.18	0.17	NA	18.19	7.67	2	TRUE	216-007_2011.063	Europe	TRUE	2011 winter	2010
1549	216-008	H3N2	Not Mutated	France	216	F	5	2011-01-27	Year Three	Untreated	N	17	No	TRUE	NA	NA	NA	NA	NA	30.95	3.91	1	FALSE	NA	NA	NA	NA	NA
1550	216-009	PH1N1	Not Mutated	France	216	M	15	2011-01-27	Year Three	Untreated	N	15	No	TRUE	0.4	0.52	0.17	0.08	NA	20.63	6.95	1	TRUE	216-009_2011.0712	Europe	TRUE	2011 winter	2010
1551	216-010	PH1N1	Not Mutated	France	216	F	1	2011-02-07	Year Three	Untreated	N	11	No	FALSE	0.39	0.38	0.37	0.22	NA	23.67	6.06	2	TRUE	216-010_2011.1014	Europe	TRUE	2011 winter	2010
1552	216-011	H3N2	Not Mutated	France	216	M	1	2011-02-10	Year Three	Untreated	N	11	No	FALSE	0.25	0.38	0.55	0.22	NA	22.81	6.31	1	TRUE	216-011_2011.1096	Europe	TRUE	2011 winter	2010
1553	216-012	BVictoria	Not Mutated	France	216	M	2	2011-02-11	Year Three	Untreated	Y	18	No	FALSE	2.1	1.76	0.69	1.39	NA	23.69	6.35	3	TRUE	216-012_2011.1123	Europe	TRUE	2011 winter	2010
1554	216-026	BVictoria	Not Mutated	France	216	F	27	2011-01-31	Year Three	Untreated	N	19	No	FALSE	10.25	5.83	1.16	1.13	NA	23.81	6.32	1	TRUE	216-026_2011.0822	Europe	TRUE	2011 winter	2010
1555	217-001	BYamagata	Not Mutated	France	217	M	4	2011-01-11	Year Three	Treated	N	14	Yes	FALSE	6.54	3.96	3.99	2.99	FALSE	21.94	6.87	1	TRUE	217-001_2011.0274	Europe	TRUE	2011 winter	2010
1556	217-002	PH1N1	Not Mutated	France	217	M	3	2011-01-16	Year Three	Untreated	N	8	No	TRUE	0.23	0.28	0.3	0.48	NA	21.67	6.65	1	TRUE	217-002_2011.0411	Europe	TRUE	2011 winter	2010
1557	217-003	PH1N1	Not Mutated	France	217	F	1	2011-01-21	Year Three	Untreated	Y	5	No	TRUE	0.3	0.32	0.14	0.08	NA	25.28	5.58	1	TRUE	217-003_2011.0548	Europe	TRUE	2011 winter	2010
1558	217-004	BVictoria	Not Mutated	France	217	M	5	2011-01-28	Year Three	Untreated	N	19	No	FALSE	4.2	2.69	2.2	2.36	NA	25.59	5.79	1	TRUE	217-004_2011.074	Europe	TRUE	2011 winter	2010
1559	217-005	BVictoria	Not Mutated	France	217	M	1	2011-01-28	Year Three	Untreated	N	9	No	TRUE	4.52	2.69	1.27	2.36	NA	22.35	6.75	0	TRUE	217-005_2011.074	Europe	TRUE	2011 winter	2010
1560	303-020	PH1N1	Not Mutated	Germany	303	M	52	2011-02-01	Year Three	Treated	N	15	No	TRUE	0.47	0.52	0.15	0.08	FALSE	27.42	4.95	1	TRUE	303-020_2011.0849	Europe	TRUE	2011 winter	2010
1561	304-005	BVictoria	Not Mutated	Germany	304	F	30	2012-01-17	Year Four	Untreated	N	16	No	TRUE	5.11	2.65	5.51	3.27	NA	21.49	7.01	1	TRUE	304-005_2012.0438	Europe	TRUE	2012 winter	2011
1562	304-011	H3N2	Not Mutated	Germany	304	M	57	2012-02-23	Year Four	Treated	N	18	No	TRUE	NA	NA	NA	NA	FALSE	32.35	3.5	1	FALSE	NA	NA	NA	NA	NA
1563	305-005	H3N2	Not Mutated	Germany	305	F	47	2009-04-08	Year Two	Untreated	N	5	No	TRUE	0.25	0.26	0.56	0.28	NA	29.33	4.39	2	TRUE	305-005_2009.2658	Europe	TRUE	2009 winter	2008
1564	305-021	PH1N1	Not Mutated	Germany	305	F	31	2009-11-18	Year Two	Treated	N	12	No	TRUE	0.21	0.54	0.31	0.29	FALSE	29.98	4.19	2	TRUE	305-021_2009.8795	Europe	TRUE	2010 winter	2009
1565	305-022	PH1N1	Not Mutated	Germany	305	M	24	2009-11-18	Year Two	Treated	N	16	No	TRUE	0.43	0.69	0.17	0.28	FALSE	25.98	5.37	1	TRUE	305-022_2009.8795	Europe	TRUE	2010 winter	2009
1566	305-024	PH1N1	Not Mutated	Germany	305	M	20	2009-11-19	Year Two	Treated	N	13	No	TRUE	0.39	0.69	0.12	0.28	FALSE	29.93	4.21	1	TRUE	305-024_2009.8822	Europe	TRUE	2010 winter	2009
1567	305-025	PH1N1	Not Mutated	Germany	305	F	14	2009-11-20	Year Two	Treated	N	16	No	TRUE	0.4	0.24	0.16	0.1	FALSE	24.19	5.9	1	TRUE	305-025_2009.8849	Europe	TRUE	2010 winter	2009
1568	305-026	PH1N1	Not Mutated	Germany	305	M	42	2009-11-23	Year Two	Treated	N	15	Yes	TRUE	0.25	0.24	0.13	0.1	FALSE	26.5	5.22	1	TRUE	305-026_2009.8932	Europe	TRUE	2010 winter	2009
1569	305-028	PH1N1	Not Mutated	Germany	305	F	37	2009-12-03	Year Two	Treated	N	14	No	TRUE	0.23	0.36	0.58	0.54	FALSE	22.35	6.45	2	TRUE	305-028_2009.9205	Europe	TRUE	2010 winter	2009
1570	305-029	PH1N1	Not Mutated	Germany	305	F	20	2009-12-05	Year Two	Treated	N	16	No	TRUE	0.3	0.41	0.18	0.16	FALSE	26.9	5.1	2	TRUE	305-029_2009.926	Europe	TRUE	2010 winter	2009
1571	305-030	PH1N1	Not Mutated	Germany	305	M	25	2010-04-07	Year Three	Treated	N	12	No	TRUE	0.48	0.69	0.3	0.4	FALSE	22.62	6.37	0	TRUE	305-030_2010.263	Europe	TRUE	2010 winter	2009
1572	305-031	PH1N1	Not Mutated	Germany	305	F	41	2011-01-06	Year Three	Treated	N	18	No	TRUE	0.45	0.22	0.44	0.11	FALSE	24.47	5.82	1	TRUE	305-031_2011.0137	Europe	TRUE	2011 winter	2010
1573	305-032	PH1N1	Not Mutated	Germany	305	F	50	2011-01-10	Year Three	Treated	N	18	No	TRUE	0.71	0.36	0.77	0.09	FALSE	26.71	5.16	2	TRUE	305-032_2011.0247	Europe	TRUE	2011 winter	2010
1574	305-033	PH1N1	Not Mutated	Germany	305	M	21	2011-01-10	Year Three	Treated	N	11	No	TRUE	0.4	0.36	0.35	0.09	FALSE	19.61	7.25	0	TRUE	305-033_2011.0247	Europe	TRUE	2011 winter	2010
1575	305-034	PH1N1	Not Mutated	Germany	305	M	25	2011-01-10	Year Three	Treated	N	16	No	TRUE	0.38	0.36	0.35	0.09	FALSE	29.61	4.3	0	TRUE	305-034_2011.0247	Europe	TRUE	2011 winter	2010
1576	305-035	PH1N1	Not Mutated	Germany	305	M	29	2011-01-12	Year Three	Treated	N	11	No	TRUE	NA	NA	NA	NA	FALSE	34.04	3	1	FALSE	NA	NA	NA	NA	NA
1577	305-036	PH1N1	Not Mutated	Germany	305	M	21	2011-01-31	Year Three	Treated	N	9	No	TRUE	0.37	0.43	0.22	0.21	FALSE	22.84	6.3	0	TRUE	305-036_2011.0822	Europe	TRUE	2011 winter	2010
1578	305-037	PH1N1	Not Mutated	Germany	305	F	38	2011-02-02	Year Three	Treated	N	19	No	TRUE	0.31	0.43	0.2	0.21	FALSE	22.49	6.4	1	TRUE	305-037_2011.0877	Europe	TRUE	2011 winter	2010
1579	305-038	BYamagata	Not Mutated	Germany	305	M	56	2011-02-04	Year Three	Treated	N	15	No	TRUE	8.25	5.83	3.38	1.13	FALSE	21.11	7.12	1	TRUE	305-038_2011.0932	Europe	TRUE	2011 winter	2010
1580	305-039	BYamagata	Not Mutated	Germany	305	M	44	2011-02-07	Year Three	Treated	N	11	No	TRUE	9.23	5.83	2.77	1.13	FALSE	26.48	5.53	0	TRUE	305-039_2011.1014	Europe	TRUE	2011 winter	2010
1581	305-040	PH1N1	Not Mutated	Germany	305	M	62	2011-02-07	Year Three	Treated	N	11	No	TRUE	0.35	0.3	0.17	0.11	FALSE	28.56	4.61	1	TRUE	305-040_2011.1014	Europe	TRUE	2011 winter	2010
1582	305-041	PH1N1	Not Mutated	Germany	305	F	40	2011-02-08	Year Three	Treated	N	17	No	TRUE	0.34	0.3	0.16	0.11	FALSE	21.16	6.8	0	TRUE	305-041_2011.1041	Europe	TRUE	2011 winter	2010
1583	305-042	BVictoria	Not Mutated	Germany	305	F	24	2011-02-10	Year Three	Treated	N	13	No	TRUE	4.52	2.19	1.14	0.48	FALSE	23.47	6.42	1	TRUE	305-042_2011.1096	Europe	TRUE	2011 winter	2010
1584	305-043	PH1N1	Not Mutated	Germany	305	M	20	2011-03-03	Year Three	Treated	N	15	No	TRUE	0.18	0.18	0.24	0.16	FALSE	23.61	6.07	1	TRUE	305-043_2011.1671	Europe	TRUE	2011 winter	2010
1585	305-044	PH1N1	Not Mutated	Germany	305	F	22	2011-03-04	Year Three	Treated	N	10	No	TRUE	2.93	0.31	0.7	0.12	FALSE	23.43	6.13	1	TRUE	305-044_2011.1699	Europe	TRUE	2011 winter	2010
1586	305-045	BVictoria	Not Mutated	Germany	305	F	71	2011-03-04	Year Three	Untreated	N	18	No	TRUE	3.78	2.75	2.47	2.58	NA	26.85	5.42	1	TRUE	305-045_2011.1699	Europe	TRUE	2011 winter	2010
1587	305-046	BYamagata	Not Mutated	Germany	305	F	38	2011-03-07	Year Three	Treated	N	9	No	TRUE	3.05	3.48	1.16	1.06	FALSE	26.47	5.53	1	TRUE	305-046_2011.1781	Europe	TRUE	2011 winter	2010
1588	305-047	PH1N1	Not Mutated	Germany	305	F	19	2011-03-10	Year Three	Treated	N	11	No	TRUE	0.18	0.31	0.08	0.07	FALSE	26.64	5.18	1	TRUE	305-047_2011.1863	Europe	TRUE	2011 winter	2010
1589	305-048	BVictoria	Not Mutated	Germany	305	F	55	2011-03-14	Year Three	Treated	N	16	No	TRUE	3.63	1.79	1.65	1.28	FALSE	28.96	4.79	1	TRUE	305-048_2011.1973	Europe	TRUE	2011 winter	2010
1590	305-049	BVictoria	Not Mutated	Germany	305	M	13	2011-03-15	Year Three	Treated	N	11	No	TRUE	3.07	1.79	1.9	1.28	FALSE	30.45	4.35	1	TRUE	305-049_2011.2	Europe	TRUE	2011 winter	2010
1591	305-050	BVictoria	Not Mutated	Germany	305	M	22	2011-03-15	Year Three	Treated	N	NA	No	TRUE	3.74	3.03	1.07	1.5	FALSE	29.28	4.69	1	TRUE	305-050_2011.2	Europe	TRUE	2011 winter	2010
1592	305-051	BVictoria	Not Mutated	Germany	305	F	11	2011-03-16	Year Three	Untreated	N	14	No	TRUE	4.28	3.03	2.04	1.5	NA	25.03	5.96	0	TRUE	305-051_2011.2027	Europe	TRUE	2011 winter	2010
1593	305-052	BVictoria	Not Mutated	Germany	305	F	70	2011-03-16	Year Three	Treated	N	13	No	TRUE	3.88	1.79	1.14	1.28	FALSE	23.19	6.5	1	TRUE	305-052_2011.2027	Europe	TRUE	2011 winter	2010
1594	305-053	PH1N1	Not Mutated	Germany	305	M	37	2011-03-24	Year Four	Treated	N	17	No	TRUE	0.27	0.26	0.24	0.18	FALSE	24.75	5.74	1	TRUE	305-053_2011.2247	Europe	TRUE	2011 winter	2010
1595	305-054	BYamagata	Not Mutated	Germany	305	M	54	2011-03-28	Year Four	Treated	N	20	No	TRUE	3.05	3.48	2.02	1.06	FALSE	25.7	5.76	1	TRUE	305-054_2011.2356	Europe	TRUE	2011 winter	2010
1596	305-055	H3N2	Not Mutated	Germany	305	M	36	2012-03-21	Year Four	Treated	N	11	No	TRUE	0.09	0.35	0.29	0.2	FALSE	23.49	6.11	0	TRUE	305-055_2012.2192	Europe	TRUE	2012 winter	2011
1597	305-056	PH1N1	Not Mutated	Germany	305	M	20	2013-01-23	Year Five	Treated	N	19	No	TRUE	0.31	0.5	0.46	0.35	FALSE	18.57	7.56	1	TRUE	305-056_2013.0712	Europe	TRUE	2013 winter	2012
1598	305-057	PH1N1	Not Mutated	Germany	305	M	45	2013-01-24	Year Five	Treated	N	15	No	TRUE	0.19	0.72	0.24	0.26	FALSE	24.86	5.71	1	TRUE	305-057_2013.074	Europe	TRUE	2013 winter	2012
1599	305-058	PH1N1	Not Mutated	Germany	305	M	31	2013-01-28	Year Five	Treated	N	11	No	TRUE	0.22	0.43	0.21	0.27	FALSE	25.44	5.53	1	TRUE	305-058_2013.0849	Europe	TRUE	2013 winter	2012
1600	305-059	H3N2	Not Mutated	Germany	305	F	30	2013-01-28	Year Five	Treated	N	16	No	TRUE	0.23	0.43	0.36	0.27	FALSE	26.69	5.17	1	TRUE	305-059_2013.0849	Europe	TRUE	2013 winter	2012
1601	305-060	PH1N1	Not Mutated	Germany	305	M	36	2013-01-28	Year Five	Treated	N	17	No	TRUE	0.23	0.43	0.2	0.27	FALSE	20.79	6.91	1	TRUE	305-060_2013.0849	Europe	TRUE	2013 winter	2012
1602	305-061	PH1N1	Not Mutated	Germany	305	M	47	2013-02-02	Year Five	Treated	N	14	No	TRUE	0.05	0.13	0.51	0.19	FALSE	23.56	6.09	1	TRUE	305-061_2013.0986	Europe	TRUE	2013 winter	2012
1603	305-062	PH1N1	Not Mutated	Germany	305	M	47	2013-02-04	Year Five	Treated	N	16	No	TRUE	0.05	0.13	0.2	0.19	FALSE	23.75	6.03	1	TRUE	305-062_2013.1041	Europe	TRUE	2013 winter	2012
1604	305-063	H3N2	Not Mutated	Germany	305	F	47	2013-02-11	Year Five	Untreated	N	10	No	TRUE	0.05	0.15	1.34	0.32	NA	23.3	6.17	1	TRUE	305-063_2013.1233	Europe	TRUE	2013 winter	2012
1605	305-064	H3N2	Not Mutated	Germany	305	M	50	2013-02-11	Year Five	Treated	N	20	No	TRUE	0.15	0.2	0.5	0.2	FALSE	25.3	5.58	1	TRUE	305-064_2013.1233	Europe	TRUE	2013 winter	2012
1606	305-065	H3N2	Not Mutated	Germany	305	F	22	2013-02-11	Year Five	Treated	N	14	No	TRUE	0.36	0.29	0.28	0.17	FALSE	28.39	4.66	1	TRUE	305-065_2013.1233	Europe	TRUE	2013 winter	2012
1607	305-066	BYamagata	Not Mutated	Germany	305	M	41	2013-02-13	Year Five	Treated	N	18	No	TRUE	6.08	2.94	6.84	2.76	FALSE	25.59	5.79	1	TRUE	305-066_2013.1288	Europe	TRUE	2013 winter	2012
1608	305-067	H3N2	Not Mutated	Germany	305	M	49	2013-02-19	Year Five	Treated	N	14	No	TRUE	0.17	0.35	0.5	0.32	FALSE	25.93	5.39	1	TRUE	305-067_2013.1452	Europe	TRUE	2013 winter	2012
1609	305-068	PH1N1	Not Mutated	Germany	305	M	30	2013-02-22	Year Five	Treated	N	17	No	TRUE	0.23	0.49	0.26	0.33	FALSE	28.94	4.5	1	TRUE	305-068_2013.1534	Europe	TRUE	2013 winter	2012
1610	305-069	H3N2	Not Mutated	Germany	305	F	31	2013-02-22	Year Five	Untreated	N	14	Yes	TRUE	0.23	0.49	0.43	0.33	NA	24.31	5.87	1	TRUE	305-069_2013.1534	Europe	TRUE	2013 winter	2012
1611	305-070	H3N2	Not Mutated	Germany	305	M	1	2013-02-22	Year Five	Untreated	N	8	No	TRUE	0.2	0.47	0.46	0.32	NA	31.09	3.87	1	TRUE	305-070_2013.1534	Europe	TRUE	2013 winter	2012
1612	310-001	PH1N1	Not Mutated	Germany	310	M	13	2009-12-07	Year Two	Untreated	N	9	No	TRUE	0.22	0.27	0.18	0.14	NA	29.29	4.4	1	TRUE	310-001_2009.9315	Europe	TRUE	2010 winter	2009
1613	310-002	PH1N1	Not Mutated	Germany	310	M	9	2011-01-07	Year Three	Untreated	N	13	No	TRUE	0.5	0.36	0.33	0.09	NA	22.19	6.49	1	TRUE	310-002_2011.0164	Europe	TRUE	2011 winter	2010
1614	310-003	BVictoria	Not Mutated	Germany	310	M	4	2011-01-13	Year Three	Untreated	N	7	No	TRUE	9.27	4.28	7.73	5.95	NA	31.94	3.91	0	TRUE	310-003_2011.0329	Europe	TRUE	2011 winter	2010
1615	310-004	PH1N1	Not Mutated	Germany	310	F	6	2011-01-14	Year Three	Untreated	N	14	No	TRUE	0.4	0.22	0.28	0.11	NA	21.51	6.69	1	TRUE	310-004_2011.0356	Europe	TRUE	2011 winter	2010
1616	310-005	PH1N1	Not Mutated	Germany	310	F	2	2011-01-17	Year Three	Untreated	N	6	No	TRUE	0.21	0.68	0.22	0.25	NA	21.78	6.61	0	TRUE	310-005_2011.0438	Europe	TRUE	2011 winter	2010
1617	310-006	PH1N1	Not Mutated	Germany	310	M	7	2011-01-19	Year Three	Untreated	N	15	No	TRUE	0.28	0.68	0.24	0.25	NA	23.71	6.04	1	TRUE	310-006_2011.0493	Europe	TRUE	2011 winter	2010
1618	310-007	PH1N1	Not Mutated	Germany	310	M	3	2011-01-20	Year Three	Untreated	N	12	No	TRUE	0.39	0.68	0.19	0.25	NA	21.78	6.61	1	TRUE	310-007_2011.0521	Europe	TRUE	2011 winter	2010
1619	310-008	PH1N1	Not Mutated	Germany	310	F	1	2011-01-20	Year Three	Untreated	N	12	No	TRUE	0.37	0.68	0.23	0.25	NA	27.79	4.84	0	TRUE	310-008_2011.0521	Europe	TRUE	2011 winter	2010
1620	310-009	PH1N1	Not Mutated	Germany	310	M	3	2011-01-21	Year Three	Untreated	N	10	No	TRUE	0.86	0.32	0.34	0.08	NA	20.57	6.97	0	TRUE	310-009_2011.0548	Europe	TRUE	2011 winter	2010
1621	310-010	PH1N1	Not Mutated	Germany	310	F	4	2011-01-21	Year Three	Untreated	N	14	No	TRUE	0.82	0.32	0.3	0.08	NA	22.36	6.44	1	TRUE	310-010_2011.0548	Europe	TRUE	2011 winter	2010
1622	310-011	PH1N1	Not Mutated	Germany	310	M	13	2011-01-21	Year Three	Untreated	N	16	No	FALSE	0.85	0.32	0.32	0.08	NA	21.45	6.71	1	TRUE	310-011_2011.0548	Europe	TRUE	2011 winter	2010
1623	310-012	PH1N1	Not Mutated	Germany	310	F	10	2011-01-24	Year Three	Untreated	N	19	No	TRUE	0.86	0.32	0.58	0.08	NA	22.41	6.43	0	TRUE	310-012_2011.063	Europe	TRUE	2011 winter	2010
1624	310-013	PH1N1	Not Mutated	Germany	310	F	4	2011-01-24	Year Three	Untreated	N	10	No	FALSE	0.85	0.32	0.74	0.08	NA	24.72	5.75	0	TRUE	310-013_2011.063	Europe	TRUE	2011 winter	2010
1625	310-014	PH1N1	Not Mutated	Germany	310	F	5	2011-01-25	Year Three	Untreated	N	12	No	FALSE	0.3	0.18	0.19	0.22	NA	24.68	5.76	1	TRUE	310-014_2011.0658	Europe	TRUE	2011 winter	2010
1626	310-015	PH1N1	Not Mutated	Germany	310	M	7	2011-02-01	Year Three	Untreated	N	14	No	TRUE	1.01	0.52	0.26	0.08	NA	22.94	6.27	0	TRUE	310-015_2011.0849	Europe	TRUE	2011 winter	2010
1627	310-016	PH1N1	Not Mutated	Germany	310	M	4	2011-02-02	Year Three	Untreated	N	12	No	TRUE	0.34	0.52	0.18	0.08	NA	23.76	6.03	1	TRUE	310-016_2011.0877	Europe	TRUE	2011 winter	2010
1628	310-017	PH1N1	Not Mutated	Germany	310	F	6	2011-02-04	Year Three	Untreated	N	9	No	TRUE	0.45	0.52	0.19	0.08	NA	26.91	5.1	1	TRUE	310-017_2011.0932	Europe	TRUE	2011 winter	2010
1629	310-018	BVictoria	Not Mutated	Germany	310	M	4	2011-02-07	Year Three	Untreated	N	14	No	TRUE	6.19	5.83	1.35	1.13	NA	24.37	6.15	0	TRUE	310-018_2011.1014	Europe	TRUE	2011 winter	2010
1630	310-019	PH1N1	Not Mutated	Germany	310	F	4	2011-02-10	Year Three	Untreated	N	21	No	TRUE	0.47	0.3	0.23	0.11	NA	24.19	5.9	1	TRUE	310-019_2011.1096	Europe	TRUE	2011 winter	2010
1631	310-020	BVictoria	Not Mutated	Germany	310	F	5	2011-02-14	Year Three	Untreated	N	17	No	TRUE	9.02	5.83	4.4	1.13	NA	29.33	4.68	0	TRUE	310-020_2011.1205	Europe	TRUE	2011 winter	2010
1632	310-021	BVictoria	Not Mutated	Germany	310	M	17	2011-02-16	Year Three	Untreated	N	10	No	FALSE	8.41	5.83	1.01	1.13	NA	26.28	5.58	1	TRUE	310-021_2011.126	Europe	TRUE	2011 winter	2010
1633	310-022	BVictoria	Not Mutated	Germany	310	M	4	2011-02-16	Year Three	Untreated	N	11	No	TRUE	4.11	2.19	1.53	0.48	NA	24.22	6.2	1	TRUE	310-022_2011.126	Europe	TRUE	2011 winter	2010
1634	310-023	BVictoria	Not Mutated	Germany	310	M	14	2011-02-17	Year Three	Untreated	N	16	No	FALSE	11.83	2.19	8.59	0.48	NA	22.79	6.62	1	TRUE	310-023_2011.1288	Europe	TRUE	2011 winter	2010
1635	310-025	BVictoria	Not Mutated	Germany	310	M	15	2011-03-28	Year Four	Untreated	N	13	No	FALSE	3.4	3.48	2.14	1.06	NA	26.66	5.47	0	TRUE	310-025_2011.2356	Europe	TRUE	2011 winter	2010
1636	310-026	H3N2	Not Mutated	Germany	310	M	4	2012-03-12	Year Four	Untreated	N	16	No	TRUE	NA	NA	NA	NA	NA	30.44	4.06	1	FALSE	NA	NA	NA	NA	NA
1637	310-027	H3N2	Not Mutated	Germany	310	M	5	2012-04-10	Year Five	Untreated	N	10	No	TRUE	0.26	0.43	0.38	0.21	NA	24.91	5.69	0	TRUE	310-027_2012.2822	Europe	TRUE	2012 winter	2011
1638	310-028	BVictoria	Not Mutated	Germany	310	F	7	2012-05-03	Year Five	Untreated	N	14	No	FALSE	4.14	3.3	2.49	1.55	NA	28.82	4.83	1	TRUE	310-028_2012.3452	Europe	TRUE	2012 summer	2012
1639	310-029	H3N2	Not Mutated	Germany	310	M	15	2012-11-30	Year Five	Untreated	N	11	No	TRUE	0.19	0.4	0.37	0.19	NA	21.87	6.59	1	TRUE	310-029_2012.9233	Europe	TRUE	2013 winter	2012
1640	310-030	H3N2	Not Mutated	Germany	310	M	16	2013-01-10	Year Five	Untreated	N	14	No	TRUE	0.26	0.36	0.71	0.25	NA	23.34	6.15	0	TRUE	310-030_2013.0356	Europe	TRUE	2013 winter	2012
1641	310-031	H3N2	Not Mutated	Germany	310	F	17	2013-01-14	Year Five	Untreated	N	20	No	TRUE	0.26	0.36	0.64	0.25	NA	22.24	6.48	0	TRUE	310-031_2013.0466	Europe	TRUE	2013 winter	2012
1642	310-032	H3N2	Not Mutated	Germany	310	M	4	2013-01-16	Year Five	Untreated	N	12	No	TRUE	0.22	0.5	0.61	0.26	NA	20.16	7.09	0	TRUE	310-032_2013.0521	Europe	TRUE	2013 winter	2012
1643	310-033	BYamagata	Not Mutated	Germany	310	M	15	2013-01-23	Year Five	Untreated	N	16	No	TRUE	5.49	3.78	5.79	3.07	NA	21.74	6.93	1	TRUE	310-033_2013.0712	Europe	TRUE	2013 winter	2012
1644	310-034	H3N2	Not Mutated	Germany	310	M	4	2013-01-30	Year Five	Untreated	N	6	No	TRUE	0.27	0.43	0.42	0.27	NA	31.46	3.76	0	TRUE	310-034_2013.0904	Europe	TRUE	2013 winter	2012
1645	310-035	BYamagata	Not Mutated	Germany	310	M	8	2013-01-31	Year Five	Untreated	N	16	No	TRUE	3.77	1.97	2.8	0.15	NA	20.51	7.3	0	TRUE	310-035_2013.0932	Europe	TRUE	2013 winter	2012
1646	310-036	BYamagata	Not Mutated	Germany	310	M	14	2013-02-04	Year Five	Untreated	N	11	No	TRUE	1.47	0.77	2.07	2	NA	20.91	7.18	1	TRUE	310-036_2013.1041	Europe	TRUE	2013 winter	2012
1647	310-037	H3N2	Not Mutated	Germany	310	F	11	2013-02-05	Year Five	Untreated	N	17	No	TRUE	NA	NA	NA	NA	NA	34.86	2.76	1	FALSE	NA	NA	NA	NA	NA
1648	310-038	H3N2	Not Mutated	Germany	310	F	10	2013-02-05	Year Five	Untreated	N	17	No	TRUE	0.03	0.13	0.2	0.22	NA	22.92	6.28	0	TRUE	310-038_2013.1068	Europe	TRUE	2013 winter	2012
1649	310-039	PH1N1	Not Mutated	Germany	310	F	11	2013-02-06	Year Five	Untreated	N	5	No	TRUE	0.05	0.13	0.17	0.19	NA	26.78	5.14	1	TRUE	310-039_2013.1096	Europe	TRUE	2013 winter	2012
1650	310-040	BYamagata	Not Mutated	Germany	310	M	6	2013-02-07	Year Five	Untreated	N	13	No	FALSE	1.81	0.91	3.69	2.93	NA	19.77	7.52	1	TRUE	310-040_2013.1123	Europe	TRUE	2013 winter	2012
1651	310-041	PH1N1	Not Mutated	Germany	310	M	2	2013-02-07	Year Five	Untreated	N	14	No	TRUE	0.06	0.12	0.33	0.25	NA	23.33	6.16	0	TRUE	310-041_2013.1123	Europe	TRUE	2013 winter	2012
1652	310-042	H3N2	Not Mutated	Germany	310	F	8	2013-02-14	Year Five	Untreated	N	3	No	FALSE	0.28	0.46	0.68	0.25	NA	28.14	4.74	1	TRUE	310-042_2013.1315	Europe	TRUE	2013 winter	2012
1653	310-043	PH1N1	Not Mutated	Germany	310	M	4	2013-02-14	Year Five	Untreated	N	16	No	TRUE	0.17	0.4	0.33	0.25	NA	23.3	6.17	1	TRUE	310-043_2013.1315	Europe	TRUE	2013 winter	2012
1654	310-044	BYamagata	Not Mutated	Germany	310	M	8	2013-02-18	Year Five	Untreated	N	16	No	FALSE	2.62	1.62	3.1	2.76	NA	28.22	5.01	1	TRUE	310-044_2013.1425	Europe	TRUE	2013 winter	2012
1655	310-045	BYamagata	Not Mutated	Germany	310	F	11	2013-02-19	Year Five	Untreated	N	11	No	FALSE	2.35	1.62	2.63	2.76	NA	24.56	6.09	1	TRUE	310-045_2013.1452	Europe	TRUE	2013 winter	2012
1656	310-046	BYamagata	Not Mutated	Germany	310	F	7	2013-02-27	Year Five	Untreated	N	14	No	TRUE	4.36	2.51	2.09	1.96	NA	24.07	6.24	1	TRUE	310-046_2013.1671	Europe	TRUE	2013 winter	2012
1657	310-047	BYamagata	Not Mutated	Germany	310	M	15	2013-02-28	Year Five	Untreated	N	17	No	FALSE	4.22	2.51	1.87	1.96	NA	21.96	6.87	1	TRUE	310-047_2013.1699	Europe	TRUE	2013 winter	2012
1658	310-048	BYamagata	Not Mutated	Germany	310	M	8	2013-02-28	Year Five	Untreated	N	12	No	TRUE	5.95	2.51	3.84	1.96	NA	22.51	6.7	1	TRUE	310-048_2013.1699	Europe	TRUE	2013 winter	2012
1659	310-049	H3N2	Not Mutated	Germany	310	F	3	2013-03-11	Year Five	Untreated	N	9	No	TRUE	0.22	0.52	0.3	0.25	NA	21.22	6.78	0	TRUE	310-049_2013.2	Europe	TRUE	2013 winter	2012
1660	310-050	BYamagata	Not Mutated	Germany	310	M	10	2013-03-14	Year Five	Untreated	N	14	No	TRUE	3.22	1.72	3.34	1.83	NA	21.8	6.91	0	TRUE	310-050_2013.2082	Europe	TRUE	2013 winter	2012
1661	310-051	BYamagata	Not Mutated	Germany	310	F	4	2013-03-21	Year Five	Untreated	N	15	No	TRUE	2.18	0.54	2.58	2.71	NA	21.42	7.03	0	TRUE	310-051_2013.2274	Europe	TRUE	2013 winter	2012
1662	401-001	SH1N1	Not Mutated	Norway	401	F	41	2009-02-09	Year One	Treated	N	10	No	TRUE	115.23	0.49	0.56	0.34	FALSE	22.76	6.32	1	FALSE	NA	Europe	TRUE	2009 winter	2008
1663	403-001	PH1N1	Not Mutated	Norway	403	M	32	2009-11-27	Year Two	Treated	N	8	No	TRUE	0.38	0.46	0.37	0.5	TRUE	23.58	6.08	1	TRUE	403-001_2009.9041	Europe	TRUE	2010 winter	2009
1664	404-001	H3N2	Not Mutated	Norway	404	M	26	2009-02-12	Year One	Untreated	N	20	No	TRUE	0.29	0.32	0.58	0.26	NA	21.51	6.69	2	TRUE	404-001_2009.1151	Europe	TRUE	2009 winter	2008
1665	404-002	PH1N1	Not Mutated	Norway	404	F	49	2009-10-23	Year Two	Treated	N	14	No	TRUE	NA	NA	NA	NA	FALSE	34.91	2.74	2	FALSE	NA	NA	NA	NA	NA
1666	404-004	PH1N1	Not Mutated	Norway	404	F	41	2009-11-05	Year Two	Rejected	N	13	No	FALSE	0.41	0.54	0.28	0.29	FALSE	24.57	5.79	2	TRUE	404-004_2009.8438	Europe	TRUE	2010 winter	2009
1667	404-005	PH1N1	Not Mutated	Norway	404	M	9	2009-11-16	Year Two	Treated	N	16	No	TRUE	0.48	0.71	0.19	0.22	FALSE	24.41	5.84	2	TRUE	404-005_2009.874	Europe	TRUE	2010 winter	2009
1668	404-006	PH1N1	Not Mutated	Norway	404	F	18	2009-11-17	Year Two	Treated	N	9	No	FALSE	NA	NA	NA	NA	FALSE	34.51	2.86	1	FALSE	NA	NA	NA	NA	NA
1669	404-007	PH1N1	Not Mutated	Norway	404	F	6	2009-11-19	Year Two	Untreated	N	5	No	FALSE	0.17	0.36	0.13	0.09	NA	23.59	6.08	1	TRUE	404-007_2009.8822	Europe	TRUE	2010 winter	2009
1670	404-008	PH1N1	Not Mutated	Norway	404	M	46	2009-11-24	Year Two	Untreated	N	13	No	TRUE	0.19	0.36	0.1	0.09	NA	22.51	6.4	2	TRUE	404-008_2009.8959	Europe	TRUE	2010 winter	2009
1671	404-009	PH1N1	Not Mutated	Norway	404	F	4	2009-11-27	Year Two	Untreated	N	16	No	TRUE	NA	NA	NA	NA	NA	32.61	3.42	1	FALSE	NA	NA	NA	NA	NA
1672	501-010	InfB	Not Mutated	Poland	501	F	67	2009-04-09	Year Two	Untreated	N	18	No	TRUE	4.17	2.35	2.65	1.89	NA	25.82	5.72	1	FALSE	NA	NA	NA	NA	NA
1673	501-014	PH1N1	Not Mutated	Poland	501	M	44	2011-01-18	Year Three	Untreated	N	12	No	TRUE	0.32	0.26	0.33	0.18	NA	20.23	7.07	4	TRUE	501-014_2011.0466	Europe	TRUE	2011 winter	2010
1674	501-017	PH1N1	Not Mutated	Poland	501	M	62	2011-01-28	Year Three	Untreated	N	15	No	TRUE	0.33	0.26	0.51	0.21	NA	25.66	5.47	1	TRUE	501-017_2011.074	Europe	TRUE	2011 winter	2010
1675	501-018	BVictoria	Not Mutated	Poland	501	F	9	2011-01-28	Year Three	Untreated	N	20	No	TRUE	2.54	3.48	1.53	1.06	NA	24.55	6.1	2	TRUE	501-018_2011.074	Europe	TRUE	2011 winter	2010
1676	501-021	InfB	Not Mutated	Poland	501	M	9	2011-02-05	Year Three	Untreated	N	21	No	TRUE	NA	NA	NA	NA	NA	32.49	3.74	1	FALSE	NA	NA	NA	NA	NA
1677	501-027	BVictoria	Not Mutated	Poland	501	M	28	2011-02-23	Year Three	Untreated	N	16	No	FALSE	3.38	3.92	1.61	1.06	NA	22.83	6.61	1	TRUE	501-027_2011.1452	Europe	TRUE	2011 winter	2010
1678	503-001	H3N2	Not Mutated	Poland	503	F	22	2009-02-26	Year One	Untreated	N	13	No	FALSE	0.36	0.44	0.51	0.51	NA	21.99	6.55	2	TRUE	503-001_2009.1534	Europe	TRUE	2009 winter	2008
1679	503-002	InfB	Not Mutated	Poland	503	M	28	2009-03-05	Year One	Untreated	N	12	No	FALSE	4.4	2.35	2.86	2	NA	25.43	5.84	2	FALSE	NA	NA	NA	NA	NA
1680	503-006	BVictoria	Not Mutated	Poland	503	F	29	2009-03-18	Year One	Untreated	N	16	No	TRUE	5.21	2.59	2.71	1.94	NA	20.62	7.26	2	TRUE	503-006_2009.2082	Europe	TRUE	2009 winter	2008
1681	503-010	PH1N1	Not Mutated	Poland	503	F	31	2009-11-16	Year Two	Untreated	N	12	No	TRUE	0.54	0.69	0.14	0.28	NA	23.51	6.1	1	TRUE	503-010_2009.874	Europe	TRUE	2010 winter	2009
1682	503-011	PH1N1	Not Mutated	Poland	503	M	9	2009-11-16	Year Two	Rejected	N	16	No	FALSE	0.51	0.69	0.09	0.28	FALSE	23.93	5.98	2	TRUE	503-011_2009.874	Europe	TRUE	2010 winter	2009
1683	503-012	PH1N1	Not Mutated	Poland	503	F	76	2009-11-17	Year Two	Treated	N	16	Yes	TRUE	0.32	0.67	0.16	0.21	FALSE	22.67	6.35	2	TRUE	503-012_2009.8767	Europe	TRUE	2010 winter	2009
1684	503-013	PH1N1	Not Mutated	Poland	503	F	36	2009-11-20	Year Two	Untreated	N	15	No	FALSE	0.43	0.45	0.37	0.26	NA	29.42	4.36	1	TRUE	503-013_2009.8849	Europe	TRUE	2010 winter	2009
1685	503-014	PH1N1	Not Mutated	Poland	503	F	18	2009-12-08	Year Two	Untreated	N	11	No	TRUE	0.43	0.69	0.28	0.4	NA	22.66	6.35	1	TRUE	503-014_2009.9342	Europe	TRUE	2010 winter	2009
1686	503-015	PH1N1	Not Mutated	Poland	503	M	9	2009-12-11	Year Two	Untreated	N	17	No	TRUE	0.26	0.25	0.15	0.09	NA	29.57	4.32	1	TRUE	503-015_2009.9425	Europe	TRUE	2010 winter	2009
1687	503-016	PH1N1	Not Mutated	Poland	503	M	25	2011-01-03	Year Three	Rejected	N	20	No	TRUE	0.38	0.58	0.44	0.21	FALSE	26.8	5.13	2	TRUE	503-016_2011.0055	Europe	TRUE	2011 winter	2010
1688	503-017	BVictoria	Not Mutated	Poland	503	F	21	2011-01-14	Year Three	Rejected	N	16	No	TRUE	4.32	4.28	8.04	5.95	FALSE	24.97	5.97	1	TRUE	503-017_2011.0356	Europe	TRUE	2011 winter	2010
1689	503-019	BVictoria	Not Mutated	Poland	503	F	2	2011-02-15	Year Three	Untreated	N	10	No	TRUE	1.87	2.54	0.14	0.27	NA	28.79	4.84	2	TRUE	503-019_2011.1233	Europe	TRUE	2011 winter	2010
1690	503-020	BVictoria	Not Mutated	Poland	503	F	6	2011-02-15	Year Three	Untreated	N	16	No	TRUE	2.56	2.54	0.09	0.27	NA	28	5.07	0	TRUE	503-020_2011.1233	Europe	TRUE	2011 winter	2010
1691	503-021	BVictoria	Not Mutated	Poland	503	M	14	2011-02-17	Year Three	Treated	N	17	No	TRUE	4.06	2.54	0.64	0.27	FALSE	29.05	4.76	2	TRUE	503-021_2011.1288	Europe	TRUE	2011 winter	2010
1692	503-022	BVictoria	Not Mutated	Poland	503	M	27	2011-02-18	Year Three	Treated	N	20	No	TRUE	3.42	2.54	0.15	0.27	FALSE	23.65	6.36	2	TRUE	503-022_2011.1315	Europe	TRUE	2011 winter	2010
1693	503-023	BVictoria	Not Mutated	Poland	503	M	11	2011-02-18	Year Three	Untreated	N	18	No	TRUE	4.16	2.19	0.84	0.48	NA	24.94	5.98	1	TRUE	503-023_2011.1315	Europe	TRUE	2011 winter	2010
1694	503-025	BVictoria	Not Mutated	Poland	503	F	12	2011-02-23	Year Three	Untreated	N	15	No	TRUE	2.34	2.19	1.37	0.48	NA	18.08	8.02	2	TRUE	503-025_2011.1452	Europe	TRUE	2011 winter	2010
1695	503-026	PH1N1	Not Mutated	Poland	503	F	36	2011-02-24	Year Three	Treated	N	16	No	TRUE	0.31	0.41	0.33	0.11	FALSE	31.35	3.79	2	TRUE	503-026_2011.1479	Europe	TRUE	2011 winter	2010
1696	503-027	PH1N1	Not Mutated	Poland	503	F	52	2011-02-24	Year Three	Treated	N	16	No	TRUE	NA	NA	NA	NA	FALSE	34.01	3.01	2	FALSE	NA	NA	NA	NA	NA
1697	503-028	BVictoria	Not Mutated	Poland	503	F	36	2011-02-25	Year Three	Treated	N	17	No	TRUE	2.63	2.42	1.79	3.43	FALSE	23.92	6.28	2	TRUE	503-028_2011.1507	Europe	TRUE	2011 winter	2010
1698	503-029	BVictoria	Not Mutated	Poland	503	M	6	2011-02-25	Year Three	Treated	N	13	No	TRUE	3.44	2.42	2.11	3.43	FALSE	24.46	6.12	2	TRUE	503-029_2011.1507	Europe	TRUE	2011 winter	2010
1699	503-031	BVictoria	Not Mutated	Poland	503	F	44	2011-02-28	Year Three	Untreated	N	14	No	TRUE	4	2.42	1.72	3.43	NA	29.48	4.64	2	TRUE	503-031_2011.1589	Europe	TRUE	2011 winter	2010
1700	503-032	BVictoria	Not Mutated	Poland	503	M	5	2011-02-28	Year Three	Untreated	N	7	No	TRUE	2.95	2.42	1.95	3.43	NA	20.83	7.2	1	TRUE	503-032_2011.1589	Europe	TRUE	2011 winter	2010
1701	503-033	BVictoria	Not Mutated	Poland	503	F	18	2011-03-01	Year Three	Untreated	N	19	No	FALSE	4.4	2.42	3.15	3.43	NA	25.33	5.87	2	TRUE	503-033_2011.1616	Europe	TRUE	2011 winter	2010
1702	503-034	BVictoria	Not Mutated	Poland	503	F	57	2011-03-01	Year Three	Treated	N	15	No	FALSE	3.88	2.42	2.19	3.43	FALSE	28.24	5	1	TRUE	503-034_2011.1616	Europe	TRUE	2011 winter	2010
1703	503-035	BVictoria	Not Mutated	Poland	503	F	5	2011-03-01	Year Three	Untreated	N	14	No	TRUE	2.44	2.42	2.14	3.43	NA	24.54	6.1	2	TRUE	503-035_2011.1616	Europe	TRUE	2011 winter	2010
1704	503-036	BVictoria	Not Mutated	Poland	503	F	36	2011-03-01	Year Three	Treated	N	16	No	TRUE	3.27	2.42	2.01	3.43	FALSE	25.16	5.92	1	TRUE	503-036_2011.1616	Europe	TRUE	2011 winter	2010
1705	503-037	BVictoria	Not Mutated	Poland	503	M	4	2011-03-01	Year Three	Untreated	N	13	No	TRUE	2.74	2.42	1.56	3.43	NA	26.97	5.38	1	TRUE	503-037_2011.1616	Europe	TRUE	2011 winter	2010
1706	503-038	PH1N1	Not Mutated	Poland	503	F	25	2011-03-01	Year Three	Untreated	N	20	No	TRUE	0.32	0.21	0.32	0.21	NA	31.32	3.8	2	TRUE	503-038_2011.1616	Europe	TRUE	2011 winter	2010
1707	503-039	PH1N1	Not Mutated	Poland	503	F	2	2011-03-01	Year Three	Untreated	N	13	No	TRUE	0.38	0.21	0.58	0.21	NA	24.53	5.8	0	TRUE	503-039_2011.1616	Europe	TRUE	2011 winter	2010
1708	503-040	BVictoria	Not Mutated	Poland	503	F	67	2011-03-02	Year Three	Untreated	N	13	No	TRUE	1.06	1.35	0.14	0.24	NA	25.88	5.7	2	TRUE	503-040_2011.1644	Europe	TRUE	2011 winter	2010
1709	503-041	BVictoria	Not Mutated	Poland	503	F	30	2011-03-07	Year Three	Treated	N	19	No	TRUE	1.26	1.35	0.23	0.24	FALSE	27.26	5.29	1	TRUE	503-041_2011.1781	Europe	TRUE	2011 winter	2010
1710	503-042	BVictoria	Not Mutated	Poland	503	M	33	2011-03-08	Year Three	Untreated	N	18	No	FALSE	2.05	1.35	0.35	0.24	NA	22.67	6.66	2	TRUE	503-042_2011.1808	Europe	TRUE	2011 winter	2010
1711	503-043	BVictoria	Not Mutated	Poland	503	F	7	2011-03-09	Year Three	Untreated	N	14	No	FALSE	2	1.35	0.33	0.24	NA	23.58	6.39	2	TRUE	503-043_2011.1836	Europe	TRUE	2011 winter	2010
1712	503-044	BVictoria	Not Mutated	Poland	503	M	4	2011-03-09	Year Three	Untreated	N	10	No	TRUE	4.62	2.87	1.8	2.23	NA	23.25	6.48	2	TRUE	503-044_2011.1836	Europe	TRUE	2011 winter	2010
1713	503-045	BVictoria	Not Mutated	Poland	503	F	27	2011-03-10	Year Three	Treated	N	19	No	FALSE	4.71	2.87	1.49	2.23	FALSE	25.77	5.74	1	TRUE	503-045_2011.1863	Europe	TRUE	2011 winter	2010
1714	503-046	BVictoria	Not Mutated	Poland	503	F	43	2011-03-14	Year Three	Untreated	N	12	No	TRUE	4.25	1.79	2.07	1.28	NA	27.66	5.18	2	TRUE	503-046_2011.1973	Europe	TRUE	2011 winter	2010
1715	503-047	BYamagata	Not Mutated	Poland	503	M	2	2011-03-15	Year Three	Untreated	N	15	No	TRUE	2.07	1.79	0.57	1.28	NA	23.09	6.53	1	TRUE	503-047_2011.2	Europe	TRUE	2011 winter	2010
1716	503-048	BVictoria	Not Mutated	Poland	503	F	25	2011-03-17	Year Three	Untreated	N	15	No	FALSE	2.27	1.16	2.28	0.06	NA	24.75	6.04	1	TRUE	503-048_2011.2055	Europe	TRUE	2011 winter	2010
1717	503-050	BVictoria	Not Mutated	Poland	503	F	31	2011-03-18	Year Three	Untreated	N	18	No	FALSE	1.64	1.79	1.35	1.28	NA	31.74	3.96	1	TRUE	503-050_2011.2082	Europe	TRUE	2011 winter	2010
1718	503-051	H3N2	Not Mutated	Poland	503	F	7	2012-02-27	Year Four	Untreated	N	20	No	TRUE	0.19	0.35	0.09	0.06	NA	23.8	6.02	1	TRUE	503-051_2012.1562	Europe	TRUE	2012 winter	2011
1719	503-052	H3N2	Not Mutated	Poland	503	F	3	2012-03-12	Year Four	Untreated	N	12	No	TRUE	0.22	0.41	0.61	0.13	NA	23.41	6.13	2	TRUE	503-052_2012.1945	Europe	TRUE	2012 winter	2011
1720	503-053	H3N2	Not Mutated	Poland	503	M	57	2012-03-14	Year Four	Untreated	N	17	No	TRUE	0.2	0.41	0.51	0.13	NA	24.91	5.69	1	TRUE	503-053_2012.2	Europe	TRUE	2012 winter	2011
1721	503-054	H3N2	Not Mutated	Poland	503	M	4	2012-03-19	Year Four	Untreated	N	16	No	TRUE	0.22	0.41	0.61	0.13	NA	22.58	6.38	1	TRUE	503-054_2012.2137	Europe	TRUE	2012 winter	2011
1722	503-055	H3N2	Not Mutated	Poland	503	M	5	2012-03-20	Year Four	Untreated	N	15	No	TRUE	0.19	0.41	0.41	0.13	NA	23.82	6.01	2	TRUE	503-055_2012.2164	Europe	TRUE	2012 winter	2011
1723	503-056	H3N2	Not Mutated	Poland	503	F	16	2012-03-22	Year Four	Untreated	N	21	No	TRUE	0.28	0.41	0.5	0.13	NA	19.72	7.22	1	TRUE	503-056_2012.2219	Europe	TRUE	2012 winter	2011
1724	503-057	H3N2	Not Mutated	Poland	503	M	76	2012-03-23	Year Five	Untreated	N	18	No	TRUE	0.21	0.35	0.32	0.2	NA	19.49	7.29	1	TRUE	503-057_2012.2329	Europe	TRUE	2012 winter	2011
1725	503-058	H3N2	Not Mutated	Poland	503	F	34	2012-03-27	Year Five	Untreated	N	17	No	TRUE	0.3	0.35	0.58	0.2	NA	25.44	5.53	0	TRUE	503-058_2012.2438	Europe	TRUE	2012 winter	2011
1726	503-059	H3N2	Not Mutated	Poland	503	F	4	2012-03-28	Year Five	Untreated	N	15	No	TRUE	0.23	0.39	1	0.2	NA	20.43	7.01	0	TRUE	503-059_2012.2466	Europe	TRUE	2012 winter	2011
1727	503-060	H3N2	Not Mutated	Poland	503	F	26	2012-03-28	Year Five	Untreated	N	15	No	TRUE	0.27	0.35	0.37	0.2	NA	23.48	6.11	1	TRUE	503-060_2012.2466	Europe	TRUE	2012 winter	2011
1728	503-061	H3N2	Not Mutated	Poland	503	F	2	2012-04-02	Year Five	Untreated	N	8	No	TRUE	0.28	0.35	0.31	0.2	NA	26.77	5.14	2	TRUE	503-061_2012.2603	Europe	TRUE	2012 winter	2011
1729	503-062	H3N2	Not Mutated	Poland	503	F	1	2012-04-03	Year Five	Untreated	N	9	No	TRUE	0.32	0.39	0.34	0.21	NA	21.54	6.68	1	TRUE	503-062_2012.263	Europe	TRUE	2012 winter	2011
1730	503-063	PH1N1	Not Mutated	Poland	503	M	28	2013-01-04	Year Five	Untreated	N	17	No	TRUE	0.15	0.45	0.33	0.27	NA	21.53	6.69	1	TRUE	503-063_2013.0192	Europe	TRUE	2013 winter	2012
1731	503-064	PH1N1	Not Mutated	Poland	503	M	40	2013-01-07	Year Five	Untreated	N	15	No	TRUE	0.2	0.45	0.25	0.27	NA	25.45	5.53	1	TRUE	503-064_2013.0274	Europe	TRUE	2013 winter	2012
1732	503-065	H3N2	Not Mutated	Poland	503	F	42	2013-01-07	Year Five	Untreated	N	17	No	TRUE	0.16	0.52	0.65	0.3	NA	21.82	6.6	1	TRUE	503-065_2013.0274	Europe	TRUE	2013 winter	2012
1733	503-066	PH1N1	Not Mutated	Poland	503	F	41	2013-01-08	Year Five	Untreated	N	17	No	TRUE	0.31	0.52	0.28	0.3	NA	26.67	5.17	1	TRUE	503-066_2013.0301	Europe	TRUE	2013 winter	2012
1734	503-067	PH1N1	Not Mutated	Poland	503	M	24	2013-01-09	Year Five	Rejected	N	12	No	TRUE	0.27	0.52	0.23	0.3	FALSE	23.56	6.09	0	TRUE	503-067_2013.0329	Europe	TRUE	2013 winter	2012
1735	503-068	PH1N1	Not Mutated	Poland	503	F	42	2013-01-09	Year Five	Untreated	N	20	No	FALSE	0.46	0.52	0.31	0.3	NA	22.46	6.41	1	TRUE	503-068_2013.0329	Europe	TRUE	2013 winter	2012
1736	503-069	PH1N1	Not Mutated	Poland	503	F	25	2013-01-10	Year Five	Treated	N	16	No	FALSE	0.23	0.36	0.36	0.25	FALSE	23.55	6.09	1	TRUE	503-069_2013.0356	Europe	TRUE	2013 winter	2012
1737	503-070	H3N2	Not Mutated	Poland	503	F	8	2013-01-11	Year Five	Untreated	N	20	No	TRUE	0.2	0.36	0.75	0.25	NA	26.24	5.3	2	TRUE	503-070_2013.0384	Europe	TRUE	2013 winter	2012
1738	503-071	PH1N1	Not Mutated	Poland	503	F	59	2013-01-11	Year Five	Untreated	N	16	No	TRUE	0.2	0.36	0.58	0.25	NA	23.72	6.04	2	TRUE	503-071_2013.0384	Europe	TRUE	2013 winter	2012
1739	503-072	PH1N1	Not Mutated	Poland	503	F	57	2013-01-11	Year Five	Untreated	N	8	No	FALSE	0.18	0.36	0.29	0.25	NA	21.77	6.62	1	TRUE	503-072_2013.0384	Europe	TRUE	2013 winter	2012
1740	503-073	PH1N1	Not Mutated	Poland	503	F	33	2013-01-14	Year Five	Untreated	N	15	No	TRUE	0.26	0.31	0.36	0.28	NA	24.82	5.72	2	TRUE	503-073_2013.0466	Europe	TRUE	2013 winter	2012
1741	503-074	PH1N1	Not Mutated	Poland	503	F	5	2013-01-14	Year Five	Untreated	N	12	No	TRUE	0.26	0.31	0.36	0.28	NA	22.78	6.32	2	TRUE	503-074_2013.0466	Europe	TRUE	2013 winter	2012
1742	503-075	PH1N1	Not Mutated	Poland	503	M	3	2013-01-14	Year Five	Untreated	N	15	No	TRUE	0.2	0.31	0.33	0.28	NA	22.38	6.44	1	TRUE	503-075_2013.0466	Europe	TRUE	2013 winter	2012
1743	503-076	H3N2	Not Mutated	Poland	503	F	8	2013-01-14	Year Five	Untreated	N	20	No	TRUE	0.27	0.31	0.53	0.28	NA	21.66	6.65	1	TRUE	503-076_2013.0466	Europe	TRUE	2013 winter	2012
1744	503-077	PH1N1	Not Mutated	Poland	503	F	36	2013-01-14	Year Five	Untreated	N	18	No	TRUE	0.23	0.35	0.22	0.26	NA	23.48	6.11	2	TRUE	503-077_2013.0466	Europe	TRUE	2013 winter	2012
1745	503-078	PH1N1	Not Mutated	Poland	503	M	4	2013-01-14	Year Five	Untreated	N	8	No	TRUE	0.2	0.35	0.26	0.24	NA	18.56	7.56	1	TRUE	503-078_2013.0466	Europe	TRUE	2013 winter	2012
1746	503-079	H3N2	Not Mutated	Poland	503	M	1	2013-01-14	Year Five	Treated	N	10	No	TRUE	0.18	0.27	0.58	0.27	FALSE	25.72	5.45	1	TRUE	503-079_2013.0466	Europe	TRUE	2013 winter	2012
1747	503-080	PH1N1	Not Mutated	Poland	503	F	67	2013-01-15	Year Five	Treated	N	14	No	TRUE	0.21	0.35	0.26	0.26	FALSE	21.15	6.8	0	TRUE	503-080_2013.0493	Europe	TRUE	2013 winter	2012
1748	503-081	PH1N1	Not Mutated	Poland	503	F	9	2013-01-15	Year Five	Treated	N	17	No	TRUE	0.19	0.35	0.28	0.26	FALSE	22.58	6.38	1	TRUE	503-081_2013.0493	Europe	TRUE	2013 winter	2012
1749	503-082	PH1N1	Not Mutated	Poland	503	M	3	2013-01-21	Year Five	Untreated	N	14	No	TRUE	0.16	0.35	0.27	0.26	NA	25.77	5.44	2	TRUE	503-082_2013.0658	Europe	TRUE	2013 winter	2012
1750	503-083	PH1N1	Not Mutated	Poland	503	F	5	2013-01-23	Year Five	Treated	N	18	No	TRUE	0.17	0.35	0.29	0.26	FALSE	22.19	6.49	0	TRUE	503-083_2013.0712	Europe	TRUE	2013 winter	2012
1751	503-084	PH1N1	Not Mutated	Poland	503	M	20	2013-01-24	Year Five	Treated	N	17	No	FALSE	0.17	0.47	0.17	0.18	FALSE	24.71	5.75	1	TRUE	503-084_2013.074	Europe	TRUE	2013 winter	2012
1752	503-085	H3N2	Not Mutated	Poland	503	M	7	2013-02-04	Year Five	Untreated	N	11	No	TRUE	0.07	0.12	0.42	0.24	NA	26.54	5.21	1	TRUE	503-085_2013.1041	Europe	TRUE	2013 winter	2012
1753	503-086	InfB	Not Mutated	Poland	503	F	11	2013-02-11	Year Five	Untreated	N	19	No	TRUE	3.69	1.62	4.7	2.76	NA	19.99	7.45	1	FALSE	NA	NA	NA	NA	NA
1754	503-087	BYamagata	Not Mutated	Poland	503	M	46	2013-02-18	Year Five	Untreated	N	17	No	TRUE	4.24	2.54	1.76	2.24	NA	26.7	5.46	1	TRUE	503-087_2013.1425	Europe	TRUE	2013 winter	2012
1755	503-088	H3N2	Not Mutated	Poland	503	M	31	2013-02-25	Year Five	Rejected	N	16	No	TRUE	0.27	0.49	0.45	0.26	FALSE	27.44	4.94	2	TRUE	503-088_2013.1616	Europe	TRUE	2013 winter	2012
1756	504-001	H3N2	Not Mutated	Poland	504	M	34	2009-02-26	Year One	Untreated	N	16	No	FALSE	0.5	0.39	0.27	0.27	NA	19.36	7.33	2	TRUE	504-001_2009.1534	Europe	TRUE	2009 winter	2008
1757	504-002	H3N2	Not Mutated	Poland	504	M	45	2009-02-27	Year One	Untreated	N	18	No	TRUE	0.59	0.6	0.62	0.62	NA	20.6	6.96	1	TRUE	504-002_2009.1562	Europe	TRUE	2009 winter	2008
1758	504-014	BVictoria	Not Mutated	Poland	504	M	38	2009-04-10	Year Two	Untreated	N	17	No	FALSE	5.18	2.32	2.94	2.37	NA	28.56	4.91	1	TRUE	504-014_2009.2712	Europe	TRUE	2009 winter	2008
1759	504-018	PH1N1	Not Mutated	Poland	504	M	38	2011-01-18	Year Three	Untreated	N	13	No	FALSE	0.6	0.32	0.46	0.08	NA	27.8	4.84	1	TRUE	504-018_2011.0466	Europe	TRUE	2011 winter	2010
1760	504-019	PH1N1	Not Mutated	Poland	504	F	29	2011-02-11	Year Three	Untreated	N	16	No	TRUE	0.42	0.51	0.6	0.08	NA	27.21	5.01	1	TRUE	504-019_2011.1123	Europe	TRUE	2011 winter	2010
1761	504-020	PH1N1	Not Mutated	Poland	504	F	53	2011-02-28	Year Three	Untreated	N	14	No	TRUE	0.51	0.21	0.3	0.21	NA	24.81	5.72	1	TRUE	504-020_2011.1589	Europe	TRUE	2011 winter	2010
1762	505-006	BVictoria	Not Mutated	Poland	505	F	2	2009-02-24	Year One	Untreated	N	18	No	TRUE	4.98	2.35	2.99	1.85	NA	25.8	5.73	0	TRUE	505-006_2009.1479	Europe	TRUE	2009 winter	2008
1763	505-010	H3N2	Not Mutated	Poland	505	M	3	2009-03-03	Year One	Untreated	N	17	No	TRUE	0.49	0.34	0.19	0.19	NA	20.4	7.02	0	TRUE	505-010_2009.1671	Europe	TRUE	2009 winter	2008
1764	505-014	BVictoria	Not Mutated	Poland	505	M	13	2009-03-20	Year One	Untreated	N	15	No	TRUE	4.75	2.09	3.21	1.98	NA	31.5	4.04	1	TRUE	505-014_2009.2137	Europe	TRUE	2009 winter	2008
1765	505-015	InfB	Not Mutated	Poland	505	F	21	2009-03-23	Year Two	Untreated	N	15	No	TRUE	NA	NA	NA	NA	NA	33.9	3.32	1	FALSE	NA	NA	NA	NA	NA
1766	505-020	PH1N1	Not Mutated	Poland	505	M	6	2009-11-03	Year Two	Untreated	N	15	No	TRUE	0.37	0.54	0.29	0.31	NA	26.72	5.16	2	TRUE	505-020_2009.8384	Europe	TRUE	2010 winter	2009
1767	505-021	PH1N1	Not Mutated	Poland	505	M	9	2009-11-06	Year Two	Untreated	N	15	No	TRUE	0.34	0.43	0.45	0.38	NA	19.63	7.25	1	TRUE	505-021_2009.8466	Europe	TRUE	2010 winter	2009
1768	505-022	PH1N1	Not Mutated	Poland	505	F	10	2009-11-06	Year Two	Untreated	N	16	No	TRUE	0.43	0.38	0.28	0.28	NA	23.72	6.04	1	TRUE	505-022_2009.8466	Europe	TRUE	2010 winter	2009
1769	505-023	PH1N1	Not Mutated	Poland	505	M	11	2009-11-09	Year Two	Untreated	N	11	No	TRUE	0.46	0.38	0.29	0.28	NA	28.87	4.52	1	TRUE	505-023_2009.8548	Europe	TRUE	2010 winter	2009
1770	505-024	PH1N1	Not Mutated	Poland	505	M	10	2009-11-09	Year Two	Untreated	N	12	No	FALSE	0.44	0.38	0.32	0.28	NA	20.14	7.1	1	TRUE	505-024_2009.8548	Europe	TRUE	2010 winter	2009
1771	505-025	PH1N1	Not Mutated	Poland	505	M	3	2009-11-09	Year Two	Untreated	N	9	No	TRUE	0.32	0.43	0.49	0.38	NA	25.41	5.54	1	TRUE	505-025_2009.8548	Europe	TRUE	2010 winter	2009
1772	505-026	PH1N1	Not Mutated	Poland	505	F	12	2009-11-09	Year Two	Untreated	N	20	No	FALSE	0.38	0.71	0.19	0.22	NA	22.32	6.45	1	TRUE	505-026_2009.8548	Europe	TRUE	2010 winter	2009
1773	505-027	PH1N1	Not Mutated	Poland	505	M	16	2009-11-09	Year Two	Treated	N	12	No	TRUE	0.47	0.38	0.37	0.28	FALSE	22.36	6.44	1	TRUE	505-027_2009.8548	Europe	TRUE	2010 winter	2009
1774	505-028	PH1N1	Not Mutated	Poland	505	F	2	2009-11-10	Year Two	Untreated	N	8	No	TRUE	0.36	0.38	0.29	0.28	NA	25.36	5.56	1	TRUE	505-028_2009.8575	Europe	TRUE	2010 winter	2009
1775	505-029	PH1N1	Not Mutated	Poland	505	M	15	2009-11-10	Year Two	Untreated	N	12	No	FALSE	0.39	0.38	0.32	0.28	NA	26.17	5.32	1	TRUE	505-029_2009.8575	Europe	TRUE	2010 winter	2009
1776	505-030	PH1N1	Not Mutated	Poland	505	M	3	2009-11-12	Year Two	Untreated	N	18	No	TRUE	0.46	0.71	0.2	0.22	NA	21.83	6.6	0	TRUE	505-030_2009.863	Europe	TRUE	2010 winter	2009
1777	505-031	PH1N1	Not Mutated	Poland	505	M	11	2009-11-12	Year Two	Untreated	N	13	No	TRUE	0.36	0.38	0.33	0.28	NA	23.73	6.04	1	TRUE	505-031_2009.863	Europe	TRUE	2010 winter	2009
1778	505-032	PH1N1	Not Mutated	Poland	505	F	5	2009-11-13	Year Two	Untreated	N	15	No	TRUE	0.32	0.38	0.32	0.28	NA	26.9	5.1	0	TRUE	505-032_2009.8658	Europe	TRUE	2010 winter	2009
1779	505-033	PH1N1	Not Mutated	Poland	505	F	5	2009-11-13	Year Two	Untreated	N	16	No	TRUE	0.26	0.38	0.18	0.28	NA	27.35	4.97	2	TRUE	505-033_2009.8658	Europe	TRUE	2010 winter	2009
1780	505-034	PH1N1	Not Mutated	Poland	505	M	42	2009-11-14	Year Two	Treated	N	17	No	TRUE	0.36	0.67	0.14	0.21	FALSE	21.89	6.58	0	TRUE	505-034_2009.8685	Europe	TRUE	2010 winter	2009
1781	505-035	PH1N1	Not Mutated	Poland	505	F	5	2009-11-13	Year Two	Untreated	N	12	No	TRUE	0.32	0.67	0.14	0.21	NA	26.65	5.18	2	TRUE	505-035_2009.8658	Europe	TRUE	2010 winter	2009
1782	505-036	PH1N1	Not Mutated	Poland	505	M	6	2009-11-13	Year Two	Untreated	N	19	Yes	TRUE	0.32	0.31	0.09	0.14	NA	20.8	6.9	1	TRUE	505-036_2009.8658	Europe	TRUE	2010 winter	2009
1783	505-037	PH1N1	Not Mutated	Poland	505	F	6	2009-11-14	Year Two	Untreated	N	15	No	FALSE	0.49	0.69	0.14	0.28	NA	23.45	6.12	0	TRUE	505-037_2009.8685	Europe	TRUE	2010 winter	2009
1784	505-038	PH1N1	Not Mutated	Poland	505	F	13	2009-11-17	Year Two	Rejected	N	15	No	TRUE	NA	NA	NA	NA	FALSE	32.77	3.37	1	FALSE	NA	NA	NA	NA	NA
1785	505-039	PH1N1	Not Mutated	Poland	505	F	5	2009-11-18	Year Two	Treated	N	16	Yes	TRUE	0.21	0.31	0.19	0.14	FALSE	25.23	5.6	1	TRUE	505-039_2009.8795	Europe	TRUE	2010 winter	2009
1786	505-040	PH1N1	Not Mutated	Poland	505	M	10	2009-11-18	Year Two	Untreated	N	21	No	TRUE	0.31	0.45	0.39	0.26	NA	26.47	5.23	1	TRUE	505-040_2009.8795	Europe	TRUE	2010 winter	2009
1787	505-041	PH1N1	Not Mutated	Poland	505	F	1	2009-11-19	Year Two	Untreated	N	14	No	TRUE	0.1	0.18	0.13	0.09	NA	28.65	4.59	2	TRUE	505-041_2009.8822	Europe	TRUE	2010 winter	2009
1788	505-042	PH1N1	Not Mutated	Poland	505	F	8	2009-11-19	Year Two	Treated	N	14	No	TRUE	0.33	0.45	0.42	0.26	FALSE	19.64	7.24	1	TRUE	505-042_2009.8822	Europe	TRUE	2010 winter	2009
1789	505-043	PH1N1	Not Mutated	Poland	505	M	10	2009-11-21	Year Two	Treated	N	16	No	TRUE	0.36	0.48	0.32	0.28	FALSE	28.33	4.68	1	TRUE	505-043_2009.8877	Europe	TRUE	2010 winter	2009
1790	505-044	PH1N1	Not Mutated	Poland	505	F	3	2009-11-22	Year Two	Rejected	N	7	No	FALSE	0.29	0.24	0.05	0.08	FALSE	27.58	4.9	1	TRUE	505-044_2009.8904	Europe	TRUE	2010 winter	2009
1791	505-045	PH1N1	Not Mutated	Poland	505	M	7	2009-11-17	Year Two	Treated	N	15	No	TRUE	0.32	0.24	0.15	0.1	FALSE	23.61	6.07	1	TRUE	505-045_2009.8767	Europe	TRUE	2010 winter	2009
1792	505-046	PH1N1	Not Mutated	Poland	505	M	13	2009-11-23	Year Two	Treated	N	15	No	TRUE	0.38	0.39	0.32	0.3	FALSE	29.25	4.41	1	TRUE	505-046_2009.8932	Europe	TRUE	2010 winter	2009
1793	505-047	PH1N1	Not Mutated	Poland	505	M	6	2009-11-23	Year Two	Treated	N	12	No	FALSE	0.4	0.39	0.35	0.3	FALSE	30.46	4.05	1	TRUE	505-047_2009.8932	Europe	TRUE	2010 winter	2009
1794	505-048	PH1N1	Not Mutated	Poland	505	F	3	2009-11-24	Year Two	Treated	Y	10	No	TRUE	0.32	0.39	0.28	0.3	FALSE	29.34	4.38	2	TRUE	505-048_2009.8959	Europe	TRUE	2010 winter	2009
1795	505-049	PH1N1	Not Mutated	Poland	505	M	3	2009-11-24	Year Two	Rejected	N	11	No	TRUE	0.33	0.45	0.34	0.35	FALSE	24.96	5.68	2	TRUE	505-049_2009.8959	Europe	TRUE	2010 winter	2009
1796	505-050	PH1N1	Not Mutated	Poland	505	F	3	2009-11-24	Year Two	Treated	Y	9	No	TRUE	0.25	0.37	0.32	0.3	FALSE	27.31	4.98	2	TRUE	505-050_2009.8959	Europe	TRUE	2010 winter	2009
1797	505-051	PH1N1	Not Mutated	Poland	505	M	3	2009-11-24	Year Two	Treated	N	7	No	FALSE	0.25	0.37	0.37	0.3	FALSE	26.65	5.18	2	TRUE	505-051_2009.8959	Europe	TRUE	2010 winter	2009
1798	505-052	PH1N1	Not Mutated	Poland	505	M	6	2009-11-24	Year Two	Treated	N	11	No	TRUE	0.25	0.37	0.43	0.3	FALSE	27.88	4.81	1	TRUE	505-052_2009.8959	Europe	TRUE	2010 winter	2009
1799	505-053	PH1N1	Not Mutated	Poland	505	M	30	2009-11-26	Year Two	Rejected	N	19	No	FALSE	0.31	0.37	0.3	0.3	FALSE	30.39	4.07	1	TRUE	505-053_2009.9014	Europe	TRUE	2010 winter	2009
1800	505-054	PH1N1	Not Mutated	Poland	505	M	7	2009-11-26	Year Two	Treated	N	13	No	TRUE	0.33	0.37	0.42	0.3	FALSE	24.5	5.81	1	TRUE	505-054_2009.9014	Europe	TRUE	2010 winter	2009
1801	505-055	PH1N1	Not Mutated	Poland	505	M	3	2009-11-26	Year Two	Untreated	N	18	No	FALSE	0.34	0.37	0.53	0.3	NA	25.26	5.59	2	TRUE	505-055_2009.9014	Europe	TRUE	2010 winter	2009
1802	505-056	PH1N1	Not Mutated	Poland	505	F	3	2009-11-27	Year Two	Treated	N	11	No	TRUE	0.29	0.47	0.2	0.25	FALSE	25.37	5.55	2	TRUE	505-056_2009.9041	Europe	TRUE	2010 winter	2009
1803	505-057	PH1N1	Not Mutated	Poland	505	M	3	2009-11-27	Year Two	Untreated	N	19	No	TRUE	0.34	0.37	0.43	0.3	NA	26.46	5.23	2	TRUE	505-057_2009.9041	Europe	TRUE	2010 winter	2009
1804	505-058	PH1N1	Not Mutated	Poland	505	F	3	2009-11-30	Year Two	Untreated	N	13	No	TRUE	0.3	0.69	0.38	0.35	NA	26.8	5.13	1	TRUE	505-058_2009.9123	Europe	TRUE	2010 winter	2009
1805	505-059	PH1N1	Not Mutated	Poland	505	F	5	2009-11-30	Year Two	Untreated	N	9	No	FALSE	0.45	0.55	0.4	0.36	NA	24.8	5.72	2	TRUE	505-059_2009.9123	Europe	TRUE	2010 winter	2009
1806	505-060	PH1N1	Not Mutated	Poland	505	M	5	2009-12-03	Year Two	Treated	N	7	No	FALSE	0.37	0.6	0.48	0.38	FALSE	19.75	7.21	1	TRUE	505-060_2009.9205	Europe	TRUE	2010 winter	2009
1807	505-061	PH1N1	Not Mutated	Poland	505	F	3	2009-12-07	Year Two	Rejected	N	9	No	FALSE	0.26	0.25	0.17	0.09	FALSE	25.77	5.44	2	TRUE	505-061_2009.9315	Europe	TRUE	2010 winter	2009
1808	505-062	PH1N1	Not Mutated	Poland	505	M	3	2009-12-10	Year Two	Rejected	N	13	No	TRUE	0.18	0.34	0.16	0.14	FALSE	29.78	4.25	2	TRUE	505-062_2009.9397	Europe	TRUE	2010 winter	2009
1809	505-063	PH1N1	Not Mutated	Poland	505	M	5	2009-12-10	Year Two	Treated	N	11	No	TRUE	0.36	0.48	0.35	0.28	FALSE	25.64	5.47	1	TRUE	505-063_2009.9397	Europe	TRUE	2010 winter	2009
1810	505-064	PH1N1	Not Mutated	Poland	505	F	1	2009-12-11	Year Two	Treated	N	11	No	TRUE	0.2	0.34	0.13	0.14	FALSE	23.91	5.99	1	TRUE	505-064_2009.9425	Europe	TRUE	2010 winter	2009
1811	505-065	PH1N1	Not Mutated	Poland	505	F	3	2009-12-15	Year Two	Treated	N	9	No	FALSE	0.24	0.34	0.15	0.14	FALSE	24.27	5.88	1	TRUE	505-065_2009.9534	Europe	TRUE	2010 winter	2009
1812	505-066	PH1N1	Not Mutated	Poland	505	F	9	2009-12-21	Year Two	Untreated	N	7	Yes	FALSE	0.17	0.27	0.14	0.14	NA	21.87	6.59	2	TRUE	505-066_2009.9699	Europe	TRUE	2010 winter	2009
1813	505-067	PH1N1	Not Mutated	Poland	505	M	4	2009-12-22	Year Two	Treated	N	11	No	TRUE	0.19	0.27	0.15	0.14	FALSE	30.41	4.07	1	TRUE	505-067_2009.9726	Europe	TRUE	2010 winter	2009
1814	505-068	PH1N1	Not Mutated	Poland	505	M	3	2009-12-28	Year Two	Treated	N	17	No	TRUE	0.24	0.31	0.12	0.1	FALSE	26.21	5.31	2	TRUE	505-068_2009.989	Europe	TRUE	2010 winter	2009
1815	505-069	PH1N1	Not Mutated	Poland	505	M	15	2009-12-28	Year Two	Treated	N	14	No	TRUE	0.2	0.31	0.11	0.1	FALSE	25.42	5.54	1	TRUE	505-069_2009.989	Europe	TRUE	2010 winter	2009
1816	505-070	PH1N1	Not Mutated	Poland	505	F	1	2010-02-08	Year Two	Treated	N	21	No	TRUE	0.23	0.31	0.07	0.19	FALSE	27.9	4.81	2	TRUE	505-070_2010.1041	Europe	TRUE	2010 winter	2009
1817	505-071	PH1N1	Mutated	Poland	505	M	6	2011-01-17	Year Three	Treated	N	15	No	TRUE	0.09	0.2	0.03	0.07	FALSE	20.83	6.89	1	TRUE	505-071_2011.0438	Europe	TRUE	2011 winter	2010
1818	505-072	PH1N1	Not Mutated	Poland	505	M	2	2011-01-17	Year Three	Rejected	N	11	No	TRUE	0.15	0.28	0.17	0.16	FALSE	27.64	4.88	2	TRUE	505-072_2011.0438	Europe	TRUE	2011 winter	2010
1819	505-073	PH1N1	Not Mutated	Poland	505	F	30	2011-01-19	Year Three	Treated	N	19	No	FALSE	0.11	0.2	0.03	0.07	FALSE	25.3	5.58	1	TRUE	505-073_2011.0493	Europe	TRUE	2011 winter	2010
1820	505-074	PH1N1	Not Mutated	Poland	505	M	40	2011-01-19	Year Three	Treated	N	17	No	TRUE	0.21	0.18	0.2	0.22	FALSE	20.7	6.93	1	TRUE	505-074_2011.0493	Europe	TRUE	2011 winter	2010
1821	505-075	BVictoria	Not Mutated	Poland	505	F	11	2011-01-25	Year Three	Treated	N	14	No	TRUE	5.07	3.01	2.63	4.74	FALSE	26.74	5.45	2	TRUE	505-075_2011.0658	Europe	TRUE	2011 winter	2010
1822	505-076	PH1N1	Not Mutated	Poland	505	M	1	2011-01-27	Year Three	Treated	N	5	No	FALSE	NA	NA	NA	NA	FALSE	32.65	3.41	1	FALSE	NA	NA	NA	NA	NA
1823	505-077	PH1N1	Mutated	Poland	505	M	1	2011-01-27	Year Three	Treated	N	7	No	TRUE	0.55	0.49	0.38	0.22	FALSE	25.85	5.41	0	TRUE	505-077_2011.0712	Europe	TRUE	2011 winter	2010
1824	505-078	BVictoria	Not Mutated	Poland	505	M	7	2011-01-28	Year Three	Rejected	N	12	No	FALSE	4.88	2.5	2.45	2.91	FALSE	26.21	5.61	2	TRUE	505-078_2011.074	Europe	TRUE	2011 winter	2010
1825	505-079	PH1N1	Not Mutated	Poland	505	F	30	2011-01-31	Year Three	Rejected	N	19	No	TRUE	0.49	0.49	0.12	0.14	FALSE	25.76	5.44	2	TRUE	505-079_2011.0822	Europe	TRUE	2011 winter	2010
1826	505-080	PH1N1	Not Mutated	Poland	505	F	3	2011-02-10	Year Three	Untreated	N	15	No	TRUE	0.62	0.51	0.39	0.08	NA	30.55	4.03	2	TRUE	505-080_2011.1096	Europe	TRUE	2011 winter	2010
1827	505-081	BVictoria	Not Mutated	Poland	505	F	3	2011-02-11	Year Three	Rejected	N	8	No	TRUE	8.14	4.52	1.07	0.65	FALSE	26.79	5.43	2	TRUE	505-081_2011.1123	Europe	TRUE	2011 winter	2010
1828	505-082	BVictoria	Not Mutated	Poland	505	M	7	2011-02-16	Year Three	Untreated	N	11	No	FALSE	6.69	4.52	0.33	0.65	NA	27.89	5.11	2	TRUE	505-082_2011.126	Europe	TRUE	2011 winter	2010
1829	505-083	PH1N1	Not Mutated	Poland	505	F	3	2011-02-16	Year Three	Rejected	N	18	No	TRUE	0.52	0.21	0.3	0.21	FALSE	23.46	6.12	2	TRUE	505-083_2011.126	Europe	TRUE	2011 winter	2010
1830	505-084	BVictoria	Not Mutated	Poland	505	F	4	2011-02-17	Year Three	Treated	N	16	No	TRUE	4.69	2.87	1.62	2.23	FALSE	23.79	6.32	2	TRUE	505-084_2011.1288	Europe	TRUE	2011 winter	2010
1831	505-085	BVictoria	Not Mutated	Poland	505	M	9	2011-02-17	Year Three	Rejected	N	17	No	TRUE	4.64	2.87	1.76	2.23	FALSE	23.23	6.49	2	TRUE	505-085_2011.1288	Europe	TRUE	2011 winter	2010
1832	505-086	BVictoria	Not Mutated	Poland	505	M	4	2011-02-22	Year Three	Rejected	N	10	No	TRUE	5.09	2.87	1.81	2.23	FALSE	25.56	5.8	2	TRUE	505-086_2011.1425	Europe	TRUE	2011 winter	2010
1833	505-087	BVictoria	Not Mutated	Poland	505	F	5	2011-02-22	Year Three	Rejected	N	7	No	TRUE	4.98	2.87	1.66	2.23	FALSE	24.42	6.14	2	TRUE	505-087_2011.1425	Europe	TRUE	2011 winter	2010
1834	505-088	BVictoria	Not Mutated	Poland	505	F	2	2011-02-24	Year Three	Rejected	N	10	No	FALSE	5.61	2.87	1.45	2.23	FALSE	23.44	6.43	2	TRUE	505-088_2011.1479	Europe	TRUE	2011 winter	2010
1835	505-089	BVictoria	Not Mutated	Poland	505	F	15	2011-03-08	Year Three	Rejected	N	18	No	TRUE	0.27	1.79	1.87	1.28	FALSE	27.72	5.16	2	TRUE	505-089_2011.1808	Europe	TRUE	2011 winter	2010
1836	505-090	BYamagata	Not Mutated	Poland	505	M	15	2011-03-15	Year Three	Treated	N	10	No	TRUE	1.71	1.79	0.35	1.28	FALSE	28.38	4.96	2	TRUE	505-090_2011.2	Europe	TRUE	2011 winter	2010
1837	505-091	BVictoria	Not Mutated	Poland	505	M	4	2011-03-17	Year Three	Rejected	N	11	No	TRUE	3.09	2.48	1.05	1.6	FALSE	25.46	5.83	2	TRUE	505-091_2011.2055	Europe	TRUE	2011 winter	2010
1838	505-092	H3N2	Not Mutated	Poland	505	M	8	2012-03-02	Year Four	Rejected	N	16	No	TRUE	0.1	0.66	0.07	0.28	FALSE	23.2	6.19	2	TRUE	505-092_2012.1671	Europe	TRUE	2012 winter	2011
1839	505-093	H3N2	Not Mutated	Poland	505	F	6	2012-03-02	Year Four	Rejected	N	15	No	TRUE	0.24	0.66	0.15	0.28	FALSE	19.64	7.24	2	TRUE	505-093_2012.1671	Europe	TRUE	2012 winter	2011
1840	505-094	H3N2	Not Mutated	Poland	505	F	7	2012-03-05	Year Four	Untreated	N	15	No	TRUE	0.15	0.52	0.11	0.28	NA	27.69	4.87	2	TRUE	505-094_2012.1753	Europe	TRUE	2012 winter	2011
1841	505-095	BYamagata	Not Mutated	Poland	505	F	6	2012-03-06	Year Four	Rejected	N	15	No	TRUE	7.39	0.39	2.3	2.02	FALSE	26.25	5.59	2	TRUE	505-095_2012.1781	Europe	TRUE	2012 winter	2011
1842	505-096	H3N2	Not Mutated	Poland	505	F	3	2012-03-08	Year Four	Untreated	N	11	No	TRUE	0.21	0.52	0.1	0.28	NA	18.63	7.54	1	TRUE	505-096_2012.1836	Europe	TRUE	2012 winter	2011
1843	505-097	H3N2	Not Mutated	Poland	505	F	5	2012-03-12	Year Four	Untreated	N	7	No	FALSE	0.15	0.52	0.04	0.28	NA	29.07	4.46	1	TRUE	505-097_2012.1945	Europe	TRUE	2012 winter	2011
1844	505-098	H3N2	Not Mutated	Poland	505	F	3	2012-03-12	Year Four	Untreated	N	10	No	FALSE	0.14	0.52	0.27	0.25	NA	28	4.78	1	TRUE	505-098_2012.1945	Europe	TRUE	2012 winter	2011
1845	505-099	H3N2	Not Mutated	Poland	505	F	6	2012-03-12	Year Four	Untreated	N	15	No	TRUE	0.12	0.52	0.05	0.28	NA	23.62	6.07	2	TRUE	505-099_2012.1945	Europe	TRUE	2012 winter	2011
1846	505-100	BYamagata	Not Mutated	Poland	505	M	2	2012-03-14	Year Four	Untreated	N	4	No	TRUE	7.56	0.35	4.98	2.02	NA	23.41	6.44	1	TRUE	505-100_2012.2	Europe	TRUE	2012 winter	2011
1847	505-101	H3N2	Not Mutated	Poland	505	M	2	2012-03-14	Year Four	Rejected	N	12	No	TRUE	0.13	0.52	0.04	0.28	FALSE	27.25	5	2	TRUE	505-101_2012.2	Europe	TRUE	2012 winter	2011
1848	505-102	H3N2	Not Mutated	Poland	505	M	5	2012-03-19	Year Four	Untreated	N	7	No	TRUE	0.27	0.35	0.71	0.2	NA	27.64	4.88	1	TRUE	505-102_2012.2137	Europe	TRUE	2012 winter	2011
1849	505-103	H3N2	Not Mutated	Poland	505	F	5	2012-03-19	Year Four	Untreated	N	12	No	TRUE	NA	NA	NA	NA	NA	34.98	2.72	1	FALSE	NA	NA	NA	NA	NA
1850	505-104	H3N2	Not Mutated	Poland	505	F	37	2012-03-19	Year Four	Untreated	N	14	No	TRUE	0.25	0.54	0.38	0.21	NA	20.16	7.09	0	TRUE	505-104_2012.2137	Europe	TRUE	2012 winter	2011
1851	505-105	H3N2	Not Mutated	Poland	505	F	1	2012-03-20	Year Four	Untreated	N	5	No	TRUE	0.07	0.54	0.39	0.21	NA	27.83	4.83	1	TRUE	505-105_2012.2164	Europe	TRUE	2012 winter	2011
1852	505-106	H3N2	Not Mutated	Poland	505	M	4	2012-03-20	Year Four	Rejected	N	7	No	TRUE	0.26	0.54	0.54	0.21	FALSE	18.89	7.47	2	TRUE	505-106_2012.2164	Europe	TRUE	2012 winter	2011
1853	505-107	H3N2	Not Mutated	Poland	505	F	3	2012-03-27	Year Five	Untreated	N	10	No	TRUE	0.27	0.4	0.15	0.14	NA	21.6	6.67	1	TRUE	505-107_2012.2438	Europe	TRUE	2012 winter	2011
1854	505-108	H3N2	Not Mutated	Poland	505	M	5	2012-03-27	Year Five	Untreated	N	6	No	TRUE	0.35	0.4	0.35	0.14	NA	20.8	6.9	1	TRUE	505-108_2012.2438	Europe	TRUE	2012 winter	2011
1855	505-109	H3N2	Not Mutated	Poland	505	F	3	2012-03-29	Year Five	Untreated	N	14	No	TRUE	0.36	0.42	0.24	0.14	NA	20.78	6.91	1	TRUE	505-109_2012.2493	Europe	TRUE	2012 winter	2011
1856	505-110	H3N2	Not Mutated	Poland	505	M	3	2012-04-01	Year Five	Rejected	N	9	No	TRUE	0.27	0.43	0.46	0.21	FALSE	21.24	6.77	1	TRUE	505-110_2012.2575	Europe	TRUE	2012 winter	2011
1857	505-111	H3N2	Not Mutated	Poland	505	F	2	2012-04-01	Year Five	Treated	N	15	No	TRUE	0.21	0.43	0.43	0.21	FALSE	28.05	4.76	1	TRUE	505-111_2012.2575	Europe	TRUE	2012 winter	2011
1858	505-112	H3N2	Not Mutated	Poland	505	M	4	2012-04-04	Year Five	Untreated	N	14	No	TRUE	0.23	0.43	0.31	0.21	NA	26.65	5.18	0	TRUE	505-112_2012.2658	Europe	TRUE	2012 winter	2011
1859	505-113	H3N2	Not Mutated	Poland	505	F	3	2012-04-14	Year Five	Untreated	N	9	No	TRUE	0.21	0.28	0.24	0.17	NA	28.46	4.64	1	TRUE	505-113_2012.2932	Europe	TRUE	2012 winter	2011
1860	505-114	H3N2	Not Mutated	Poland	505	F	5	2012-04-17	Year Five	Untreated	N	11	No	TRUE	0.07	0.21	0.33	0.17	NA	21.23	6.78	0	TRUE	505-114_2012.3014	Europe	TRUE	2012 winter	2011
1861	505-115	PH1N1	Not Mutated	Poland	505	M	21	2012-11-25	Year Five	Untreated	N	15	No	TRUE	0.29	0.38	0.26	0.1	NA	26.32	5.27	2	TRUE	505-115_2012.9096	Europe	TRUE	2013 winter	2012
1862	505-116	PH1N1	Not Mutated	Poland	505	F	5	2012-12-07	Year Five	Rejected	N	17	No	TRUE	0.18	0.43	0.21	0.17	FALSE	24.43	5.83	2	TRUE	505-116_2012.9425	Europe	TRUE	2013 winter	2012
1863	505-117	PH1N1	Not Mutated	Poland	505	M	32	2012-12-13	Year Five	Rejected	N	13	No	TRUE	0.18	0.43	0.21	0.17	FALSE	22.34	6.45	2	TRUE	505-117_2012.9589	Europe	TRUE	2013 winter	2012
1864	505-118	PH1N1	Not Mutated	Poland	505	F	12	2012-12-13	Year Five	Rejected	N	15	No	TRUE	0.15	0.43	0.16	0.2	FALSE	22.35	6.45	2	TRUE	505-118_2012.9589	Europe	TRUE	2013 winter	2012
1865	505-119	PH1N1	Not Mutated	Poland	505	F	5	2012-12-15	Year Five	Rejected	N	13	No	TRUE	0.15	0.43	0.23	0.2	FALSE	19.34	7.33	2	TRUE	505-119_2012.9644	Europe	TRUE	2013 winter	2012
1866	505-120	PH1N1	Not Mutated	Poland	505	F	2	2012-12-14	Year Five	Untreated	N	14	No	FALSE	NA	NA	NA	NA	NA	28.85	4.53	1	FALSE	NA	NA	NA	NA	NA
1867	505-121	PH1N1	Not Mutated	Poland	505	M	2	2012-12-15	Year Five	Untreated	N	5	No	FALSE	0.17	0.43	0.21	0.2	NA	29.97	4.2	1	TRUE	505-121_2012.9644	Europe	TRUE	2013 winter	2012
1868	505-122	PH1N1	Not Mutated	Poland	505	M	12	2012-12-17	Year Five	Untreated	N	12	No	TRUE	0.2	0.33	0.22	0.22	NA	27.36	4.97	1	TRUE	505-122_2012.9699	Europe	TRUE	2013 winter	2012
1869	505-123	PH1N1	Not Mutated	Poland	505	M	9	2012-12-17	Year Five	Rejected	N	16	No	FALSE	0.15	0.43	0.16	0.2	FALSE	19.69	7.23	2	TRUE	505-123_2012.9699	Europe	TRUE	2013 winter	2012
1870	505-124	PH1N1	Not Mutated	Poland	505	F	5	2012-12-17	Year Five	Untreated	N	11	No	TRUE	0.16	0.43	0.18	0.2	NA	23.39	6.14	2	TRUE	505-124_2012.9699	Europe	TRUE	2013 winter	2012
1871	505-125	PH1N1	Not Mutated	Poland	505	M	5	2012-12-17	Year Five	Untreated	N	18	No	TRUE	0.14	0.43	0.14	0.2	NA	23.69	6.05	2	TRUE	505-125_2012.9699	Europe	TRUE	2013 winter	2012
1872	505-126	PH1N1	Not Mutated	Poland	505	M	2	2012-12-18	Year Five	Treated	N	11	No	TRUE	0.17	0.43	0.19	0.2	FALSE	21.75	6.62	2	TRUE	505-126_2012.9726	Europe	TRUE	2013 winter	2012
1873	505-127	PH1N1	Not Mutated	Poland	505	M	58	2012-12-18	Year Five	Rejected	N	20	No	TRUE	0.18	0.43	0.18	0.2	FALSE	21.79	6.61	2	TRUE	505-127_2012.9726	Europe	TRUE	2013 winter	2012
1874	505-128	PH1N1	Mutated	Poland	505	F	1	2012-12-18	Year Five	Rejected	N	11	No	TRUE	0.16	0.43	0.17	0.2	FALSE	24.51	5.81	2	TRUE	505-128_2012.9726	Europe	TRUE	2013 winter	2012
1875	505-129	PH1N1	Not Mutated	Poland	505	F	5	2012-12-19	Year Five	Untreated	N	18	No	TRUE	0.26	0.56	0.32	0.25	NA	30.28	4.11	1	TRUE	505-129_2012.9753	Europe	TRUE	2013 winter	2012
1876	505-130	PH1N1	Not Mutated	Poland	505	F	2	2012-12-19	Year Five	Untreated	N	8	No	TRUE	0.23	0.33	0.22	0.22	NA	26.64	5.18	1	TRUE	505-130_2012.9753	Europe	TRUE	2013 winter	2012
1877	505-131	PH1N1	Not Mutated	Poland	505	M	2	2012-12-19	Year Five	Untreated	N	14	No	TRUE	0.34	0.29	0.29	0.29	NA	22.96	6.27	1	TRUE	505-131_2012.9753	Europe	TRUE	2013 winter	2012
1878	505-132	PH1N1	Not Mutated	Poland	505	F	3	2012-12-20	Year Five	Untreated	N	10	No	FALSE	NA	NA	NA	NA	NA	32.79	3.37	2	FALSE	NA	NA	NA	NA	NA
1879	505-133	PH1N1	Not Mutated	Poland	505	F	9	2012-12-21	Year Five	Treated	N	14	No	TRUE	0.28	0.29	0.22	0.29	FALSE	22.28	6.47	2	TRUE	505-133_2012.9808	Europe	TRUE	2013 winter	2012
1880	505-134	PH1N1	Not Mutated	Poland	505	F	34	2012-12-22	Year Five	Untreated	N	16	No	FALSE	0.26	0.34	0.21	0.24	NA	21.46	6.71	2	TRUE	505-134_2012.9836	Europe	TRUE	2013 winter	2012
1881	505-135	PH1N1	Not Mutated	Poland	505	F	30	2012-12-22	Year Five	Untreated	N	20	No	TRUE	0.27	0.35	0.22	0.23	NA	21.49	6.7	1	TRUE	505-135_2012.9836	Europe	TRUE	2013 winter	2012
1882	505-136	PH1N1	Not Mutated	Poland	505	M	3	2012-12-23	Year Five	Untreated	N	4	No	FALSE	0.23	0.35	0.28	0.23	NA	31.92	3.62	0	TRUE	505-136_2012.9863	Europe	TRUE	2013 winter	2012
1883	505-137	PH1N1	Not Mutated	Poland	505	F	3	2012-12-23	Year Five	Untreated	N	11	No	TRUE	0.19	0.35	0.38	0.3	NA	25.78	5.43	1	TRUE	505-137_2012.9863	Europe	TRUE	2013 winter	2012
1884	505-138	PH1N1	Not Mutated	Poland	505	M	11	2012-12-24	Year Five	Rejected	N	17	No	TRUE	0.2	0.35	0.22	0.23	FALSE	23.77	6.03	2	TRUE	505-138_2012.989	Europe	TRUE	2013 winter	2012
1885	505-139	PH1N1	Not Mutated	Poland	505	F	1	2012-12-25	Year Five	Untreated	N	7	No	TRUE	NA	NA	NA	NA	NA	31.5	3.75	1	FALSE	NA	NA	NA	NA	NA
1886	505-140	PH1N1	Not Mutated	Poland	505	M	8	2012-12-25	Year Five	Untreated	N	10	No	TRUE	0.19	0.35	0.21	0.23	NA	25.48	5.52	1	TRUE	505-140_2012.9918	Europe	TRUE	2013 winter	2012
1887	505-141	PH1N1	Not Mutated	Poland	505	F	8	2012-12-25	Year Five	Untreated	N	17	No	TRUE	0.43	0.63	0.43	0.34	NA	23.34	6.15	1	TRUE	505-141_2012.9918	Europe	TRUE	2013 winter	2012
1888	505-142	PH1N1	Not Mutated	Poland	505	F	4	2012-12-27	Year Five	Untreated	N	10	No	TRUE	0.35	0.63	0.37	0.34	NA	24.39	5.84	1	TRUE	505-142_2012.9973	Europe	TRUE	2013 winter	2012
1889	505-143	PH1N1	Not Mutated	Poland	505	M	3	2012-12-27	Year Five	Rejected	N	12	No	TRUE	0.31	0.48	0.5	0.29	FALSE	21.81	6.6	2	TRUE	505-143_2012.9973	Europe	TRUE	2013 winter	2012
1890	505-144	PH1N1	Not Mutated	Poland	505	F	3	2012-12-28	Year Five	Rejected	N	9	No	FALSE	0.34	0.63	0.51	0.34	FALSE	24.62	5.78	2	TRUE	505-144_2013	Europe	TRUE	2013 winter	2012
1891	505-145	PH1N1	Not Mutated	Poland	505	M	25	2012-12-29	Year Five	Untreated	N	15	No	TRUE	0.53	0.68	0.32	0.34	NA	23.34	6.15	2	TRUE	505-145_2013.0027	Europe	TRUE	2013 winter	2012
1892	505-146	BYamagata	Not Mutated	Poland	505	M	5	2012-12-31	Year Five	Untreated	N	10	No	FALSE	10.81	3.98	7.39	3.44	NA	26.82	5.42	2	TRUE	505-146_2013.0082	Europe	TRUE	2013 winter	2012
1893	505-147	H3N2	Not Mutated	Poland	505	F	28	2013-01-08	Year Five	Untreated	N	17	No	TRUE	0.17	0.29	0.19	0.15	NA	28	4.78	1	TRUE	505-147_2013.0301	Europe	TRUE	2013 winter	2012
1894	505-148	BVictoria	Not Mutated	Poland	505	M	4	2013-01-08	Year Five	Untreated	N	14	No	TRUE	2.72	2.31	1.27	2.32	NA	26.32	5.57	0	TRUE	505-148_2013.0301	Europe	TRUE	2013 winter	2012
1895	505-149	PH1N1	Not Mutated	Poland	505	F	3	2013-01-08	Year Five	Untreated	N	16	No	TRUE	0.27	0.29	0.21	0.15	NA	29.84	4.24	1	TRUE	505-149_2013.0301	Europe	TRUE	2013 winter	2012
1896	505-150	PH1N1	Not Mutated	Poland	505	F	4	2013-01-08	Year Five	Untreated	N	1	No	FALSE	0.19	0.39	0.27	0.18	NA	26.63	5.18	2	TRUE	505-150_2013.0301	Europe	TRUE	2013 winter	2012
1897	505-151	PH1N1	Not Mutated	Poland	505	F	1	2013-01-09	Year Five	Untreated	N	12	No	FALSE	0.24	0.39	0.25	0.18	NA	24.53	5.8	1	TRUE	505-151_2013.0329	Europe	TRUE	2013 winter	2012
1898	505-152	PH1N1	Not Mutated	Poland	505	M	2	2013-01-09	Year Five	Untreated	N	6	No	FALSE	0.22	0.39	0.28	0.18	NA	30.9	3.92	1	TRUE	505-152_2013.0329	Europe	TRUE	2013 winter	2012
1899	505-153	PH1N1	Not Mutated	Poland	505	F	2	2013-01-14	Year Five	Untreated	N	12	No	TRUE	0.18	0.39	0.2	0.17	NA	23.84	6.01	1	TRUE	505-153_2013.0466	Europe	TRUE	2013 winter	2012
1900	505-154	PH1N1	Not Mutated	Poland	505	F	1	2013-01-21	Year Five	Treated	N	11	No	TRUE	0.14	0.47	0.17	0.18	FALSE	25.75	5.44	2	TRUE	505-154_2013.0658	Europe	TRUE	2013 winter	2012
1901	505-155	PH1N1	Not Mutated	Poland	505	M	2	2013-01-25	Year Five	Untreated	N	14	No	TRUE	0.17	0.47	0.17	0.18	NA	29.65	4.29	1	TRUE	505-155_2013.0767	Europe	TRUE	2013 winter	2012
1902	505-156	BYamagata	Not Mutated	Poland	505	F	3	2013-02-14	Year Five	Untreated	N	11	No	TRUE	1.31	2.51	2.2	2.61	NA	24.4	6.14	0	TRUE	505-156_2013.1315	Europe	TRUE	2013 winter	2012
1903	505-157	BYamagata	Not Mutated	Poland	505	M	5	2013-02-14	Year Five	Untreated	N	12	No	TRUE	3.22	2.51	2.99	1.96	NA	25.31	5.87	2	TRUE	505-157_2013.1315	Europe	TRUE	2013 winter	2012
1904	505-158	PH1N1	Mutated	Poland	505	M	4	2013-02-14	Year Five	Rejected	N	7	No	TRUE	0.33	0.68	0.38	0.38	FALSE	23.95	5.97	2	TRUE	505-158_2013.1315	Europe	TRUE	2013 winter	2012
1905	505-159	BYamagata	Not Mutated	Poland	505	M	3	2013-02-14	Year Five	Rejected	N	11	No	TRUE	5.31	2.51	2.9	1.96	FALSE	25.06	5.95	2	TRUE	505-159_2013.1315	Europe	TRUE	2013 winter	2012
1906	505-160	BYamagata	Not Mutated	Poland	505	M	11	2013-02-20	Year Five	Untreated	N	15	No	TRUE	4.76	2.51	2.99	1.96	NA	22.5	6.71	1	TRUE	505-160_2013.1479	Europe	TRUE	2013 winter	2012
1907	505-161	BYamagata	Not Mutated	Poland	505	F	14	2013-02-25	Year Five	Rejected	N	18	No	TRUE	3.3	1.72	2.67	1.83	FALSE	21.32	7.06	2	TRUE	505-161_2013.1616	Europe	TRUE	2013 winter	2012
1908	505-162	H3N2	Not Mutated	Poland	505	M	12	2013-02-26	Year Five	Treated	N	17	No	TRUE	0.13	0.64	0.48	0.19	FALSE	21.37	6.73	1	TRUE	505-162_2013.1644	Europe	TRUE	2013 winter	2012
1909	505-163	BYamagata	Not Mutated	Poland	505	F	10	2013-02-27	Year Five	Untreated	N	18	No	TRUE	4.16	1.72	2.83	1.83	NA	24.09	6.23	1	TRUE	505-163_2013.1671	Europe	TRUE	2013 winter	2012
1910	505-164	BYamagata	Not Mutated	Poland	505	M	8	2013-02-28	Year Five	Rejected	N	12	No	TRUE	3.96	1.72	1.9	1.83	FALSE	23.95	6.28	2	TRUE	505-164_2013.1699	Europe	TRUE	2013 winter	2012
1911	505-165	BYamagata	Not Mutated	Poland	505	F	34	2013-03-01	Year Five	Rejected	N	10	No	TRUE	4.42	1.72	2.4	1.83	FALSE	27.24	5.3	2	TRUE	505-165_2013.1726	Europe	TRUE	2013 winter	2012
1912	505-166	H3N2	Not Mutated	Poland	505	F	3	2013-03-01	Year Five	Treated	N	10	No	TRUE	0.19	0.53	0.48	0.19	FALSE	23.72	6.04	2	TRUE	505-166_2013.1726	Europe	TRUE	2013 winter	2012
1913	505-167	BYamagata	Not Mutated	Poland	505	M	14	2013-03-04	Year Five	Untreated	N	16	No	TRUE	2.36	0.54	2.06	2.53	NA	30.12	4.45	0	TRUE	505-167_2013.1808	Europe	TRUE	2013 winter	2012
1914	506-001	PH1N1	Not Mutated	Poland	506	F	25	2009-11-02	Year Two	Treated	N	14	No	TRUE	0.4	0.38	0.34	0.28	FALSE	23.46	6.12	1	TRUE	506-001_2009.8356	Europe	TRUE	2010 winter	2009
1915	506-002	PH1N1	Not Mutated	Poland	506	F	19	2010-01-25	Year Two	Treated	N	17	No	TRUE	0.32	0.31	0.13	0.1	FALSE	22.4	6.43	1	TRUE	506-002_2010.0658	Europe	TRUE	2010 winter	2009
1916	506-003	BVictoria	Not Mutated	Poland	506	F	18	2010-12-20	Year Three	Treated	N	21	No	TRUE	5.27	2.85	1.32	1.85	FALSE	24.54	6.1	2	TRUE	506-003_2010.9671	Europe	TRUE	2011 winter	2010
1917	506-004	BVictoria	Not Mutated	Poland	506	M	22	2010-12-27	Year Three	Treated	N	20	No	TRUE	5.52	2.89	1.45	1.94	FALSE	24.68	6.06	2	TRUE	506-004_2010.9863	Europe	TRUE	2011 winter	2010
1918	506-005	PH1N1	Not Mutated	Poland	506	M	21	2010-12-28	Year Three	Untreated	N	11	No	TRUE	0.23	0.34	0.09	0.11	NA	25.54	5.5	2	TRUE	506-005_2010.989	Europe	TRUE	2011 winter	2010
1919	506-006	PH1N1	Not Mutated	Poland	506	M	4	2011-01-17	Year Three	Untreated	N	7	No	TRUE	0.26	0.18	0.18	0.22	NA	31.27	3.81	2	TRUE	506-006_2011.0438	Europe	TRUE	2011 winter	2010
1920	506-007	BVictoria	Not Mutated	Poland	506	F	2	2011-01-27	Year Three	Treated	N	9	No	TRUE	5.51	3.01	1.65	4.74	FALSE	26.32	5.57	1	TRUE	506-007_2011.0712	Europe	TRUE	2011 winter	2010
1921	506-009	PH1N1	Not Mutated	Poland	506	F	52	2011-01-31	Year Three	Untreated	N	19	No	FALSE	NA	NA	NA	NA	NA	34.57	2.84	2	FALSE	NA	NA	NA	NA	NA
1922	506-010	BVictoria	Not Mutated	Poland	506	F	29	2011-01-31	Year Three	Treated	N	15	No	FALSE	5.58	4.52	0.29	0.65	FALSE	25.26	5.89	1	TRUE	506-010_2011.0822	Europe	TRUE	2011 winter	2010
1923	506-011	BVictoria	Not Mutated	Poland	506	F	18	2011-02-01	Year Three	Treated	N	14	No	FALSE	7.54	4.52	0.38	0.65	FALSE	28.03	5.07	1	TRUE	506-011_2011.0849	Europe	TRUE	2011 winter	2010
1924	506-012	BVictoria	Not Mutated	Poland	506	F	21	2011-02-01	Year Three	Untreated	N	21	No	FALSE	7.17	4.52	0.67	0.65	NA	30.74	4.26	0	TRUE	506-012_2011.0849	Europe	TRUE	2011 winter	2010
1925	506-013	BVictoria	Not Mutated	Poland	506	F	22	2011-02-02	Year Three	Untreated	N	19	No	TRUE	6.69	4.52	0.59	0.65	NA	28.99	4.78	0	TRUE	506-013_2011.0877	Europe	TRUE	2011 winter	2010
1926	506-014	H3N2	Not Mutated	Poland	506	M	3	2011-02-03	Year Three	Untreated	N	13	No	TRUE	0.47	0.37	0.33	0.22	NA	19.86	7.18	1	TRUE	506-014_2011.0904	Europe	TRUE	2011 winter	2010
1927	506-015	BVictoria	Not Mutated	Poland	506	M	19	2011-02-03	Year Three	Untreated	N	16	No	TRUE	6.05	4.52	0.41	0.65	NA	24.99	5.97	2	TRUE	506-015_2011.0904	Europe	TRUE	2011 winter	2010
1928	506-017	BVictoria	Not Mutated	Poland	506	F	22	2011-02-08	Year Three	Treated	N	14	No	FALSE	6.88	4.52	0.41	0.65	FALSE	26.95	5.39	1	TRUE	506-017_2011.1041	Europe	TRUE	2011 winter	2010
1929	506-018	BVictoria	Not Mutated	Poland	506	M	7	2011-02-08	Year Three	Untreated	N	12	No	FALSE	3.66	3.86	1.47	2.09	NA	29.72	4.56	1	TRUE	506-018_2011.1041	Europe	TRUE	2011 winter	2010
1930	506-019	PH1N1	Not Mutated	Poland	506	M	3	2011-02-10	Year Three	Treated	N	16	No	TRUE	0.32	0.34	0.26	0.18	FALSE	19.51	7.28	2	TRUE	506-019_2011.1096	Europe	TRUE	2011 winter	2010
1931	506-021	BVictoria	Not Mutated	Poland	506	F	3	2011-02-10	Year Three	Treated	N	20	No	TRUE	3.59	3.86	1.33	2.09	FALSE	30.03	4.47	1	TRUE	506-021_2011.1096	Europe	TRUE	2011 winter	2010
1932	506-022	BVictoria	Not Mutated	Poland	506	M	3	2011-02-11	Year Three	Untreated	N	12	No	TRUE	3.41	3.86	1.66	2.09	NA	21.38	7.04	1	TRUE	506-022_2011.1123	Europe	TRUE	2011 winter	2010
1933	506-023	PH1N1	Not Mutated	Poland	506	F	54	2011-02-14	Year Three	Untreated	N	20	No	FALSE	0.33	0.49	0.28	0.15	NA	27.85	4.82	1	TRUE	506-023_2011.1205	Europe	TRUE	2011 winter	2010
1934	506-024	BVictoria	Not Mutated	Poland	506	M	12	2011-02-21	Year Three	Untreated	N	21	No	TRUE	3.79	2.87	1.17	2.23	NA	25.19	5.91	1	TRUE	506-024_2011.1397	Europe	TRUE	2011 winter	2010
1935	506-025	PH1N1	Not Mutated	Poland	506	F	42	2011-02-23	Year Three	Untreated	N	18	No	FALSE	0.22	0.45	0.21	0.23	NA	23.83	6.01	1	TRUE	506-025_2011.1452	Europe	TRUE	2011 winter	2010
1936	506-026	H3N2	Not Mutated	Poland	506	F	22	2011-03-01	Year Three	Untreated	N	20	No	FALSE	0.23	0.45	0.38	0.23	NA	20.98	6.85	1	TRUE	506-026_2011.1616	Europe	TRUE	2011 winter	2010
1937	506-027	PH1N1	Not Mutated	Poland	506	F	18	2011-03-02	Year Three	Treated	N	16	No	TRUE	0.28	0.45	0.2	0.23	FALSE	24.77	5.73	1	TRUE	506-027_2011.1644	Europe	TRUE	2011 winter	2010
1938	506-028	PH1N1	Not Mutated	Poland	506	M	14	2011-03-07	Year Three	Untreated	N	17	No	FALSE	0.29	0.45	0.2	0.23	NA	22.58	6.38	1	TRUE	506-028_2011.1781	Europe	TRUE	2011 winter	2010
1939	506-029	H3N2	Not Mutated	Poland	506	M	42	2011-03-08	Year Three	Treated	N	14	No	TRUE	0.1	0.31	0.04	0.07	FALSE	21.29	6.76	1	TRUE	506-029_2011.1808	Europe	TRUE	2011 winter	2010
1940	506-030	H3N2	Not Mutated	Poland	506	F	27	2012-03-06	Year Four	Untreated	N	12	No	FALSE	0.32	0.43	0.56	0.25	NA	23.42	6.13	2	TRUE	506-030_2012.1781	Europe	TRUE	2012 winter	2011
1941	506-031	H3N2	Not Mutated	Poland	506	F	15	2012-03-06	Year Four	Rejected	N	16	No	FALSE	NA	NA	NA	NA	FALSE	36.18	2.37	2	FALSE	NA	NA	NA	NA	NA
1942	506-032	H3N2	Not Mutated	Poland	506	F	5	2012-03-07	Year Four	Untreated	N	9	No	FALSE	0.34	0.43	0.52	0.25	NA	25.88	5.4	2	TRUE	506-032_2012.1808	Europe	TRUE	2012 winter	2011
1943	506-033	H3N2	Not Mutated	Poland	506	F	5	2012-03-07	Year Four	Untreated	N	9	No	TRUE	0.39	0.43	0.26	0.2	NA	25.78	5.43	2	TRUE	506-033_2012.1808	Europe	TRUE	2012 winter	2011
1944	506-034	H3N2	Not Mutated	Poland	506	F	19	2012-03-07	Year Four	Rejected	N	12	No	FALSE	0.17	0.34	0.39	0.25	FALSE	26.86	5.12	2	TRUE	506-034_2012.1808	Europe	TRUE	2012 winter	2011
1945	506-035	H3N2	Not Mutated	Poland	506	M	30	2012-03-07	Year Four	Rejected	N	12	No	FALSE	1.46	0.4	1.1	0.27	FALSE	24.37	5.85	2	TRUE	506-035_2012.1808	Europe	TRUE	2012 winter	2011
1946	506-036	H3N2	Not Mutated	Poland	506	F	1	2012-03-08	Year Four	Untreated	N	12	No	TRUE	0.2	0.4	0.61	0.27	NA	24.16	5.91	2	TRUE	506-036_2012.1836	Europe	TRUE	2012 winter	2011
1947	506-037	H3N2	Not Mutated	Poland	506	F	21	2012-03-08	Year Four	Untreated	N	20	No	FALSE	0.17	0.4	0.59	0.27	NA	23.86	6	2	TRUE	506-037_2012.1836	Europe	TRUE	2012 winter	2011
1948	506-038	H3N2	Not Mutated	Poland	506	F	19	2012-03-08	Year Four	Untreated	N	21	No	TRUE	0.22	0.4	0.55	0.27	NA	24.38	5.85	2	TRUE	506-038_2012.1836	Europe	TRUE	2012 winter	2011
1949	506-039	H3N2	Not Mutated	Poland	506	M	46	2012-03-08	Year Four	Untreated	N	21	No	TRUE	0.19	0.4	0.54	0.27	NA	24.82	5.72	2	TRUE	506-039_2012.1836	Europe	TRUE	2012 winter	2011
1950	506-040	H3N2	Not Mutated	Poland	506	M	44	2012-03-12	Year Four	Untreated	N	12	No	TRUE	0.19	0.4	0.39	0.27	NA	21.63	6.66	2	TRUE	506-040_2012.1945	Europe	TRUE	2012 winter	2011
1951	506-041	H3N2	Not Mutated	Poland	506	F	31	2012-03-12	Year Four	Untreated	N	21	No	TRUE	0.27	0.47	0.44	0.27	NA	26.93	5.09	2	TRUE	506-041_2012.1945	Europe	TRUE	2012 winter	2011
1952	506-042	H3N2	Not Mutated	Poland	506	F	11	2012-03-12	Year Four	Untreated	N	21	No	TRUE	0.17	0.4	0.44	0.27	NA	31.7	3.69	2	TRUE	506-042_2012.1945	Europe	TRUE	2012 winter	2011
1953	506-043	H3N2	Not Mutated	Poland	506	M	38	2012-03-13	Year Four	Untreated	N	8	No	FALSE	0.16	0.4	0.53	0.27	NA	26.97	5.08	2	TRUE	506-043_2012.1973	Europe	TRUE	2012 winter	2011
1954	506-044	H3N2	Not Mutated	Poland	506	F	23	2012-03-14	Year Four	Untreated	N	21	No	TRUE	0.34	0.6	0.52	0.35	NA	28.23	4.71	2	TRUE	506-044_2012.2	Europe	TRUE	2012 winter	2011
1955	506-045	H3N2	Not Mutated	Poland	506	F	57	2012-03-15	Year Four	Untreated	N	20	No	TRUE	0.22	0.6	0.36	0.35	NA	29.99	4.19	2	TRUE	506-045_2012.2027	Europe	TRUE	2012 winter	2011
1956	506-046	H3N2	Not Mutated	Poland	506	F	43	2012-03-15	Year Four	Rejected	N	12	No	FALSE	0.33	0.6	0.52	0.35	FALSE	26.55	5.21	2	TRUE	506-046_2012.2027	Europe	TRUE	2012 winter	2011
1957	506-047	H3N2	Not Mutated	Poland	506	F	12	2012-03-15	Year Four	Untreated	N	17	No	TRUE	0.29	0.6	0.56	0.35	NA	24.19	5.9	2	TRUE	506-047_2012.2027	Europe	TRUE	2012 winter	2011
1958	506-048	H3N2	Not Mutated	Poland	506	F	43	2012-03-16	Year Four	Untreated	N	21	No	TRUE	0.35	0.6	0.45	0.35	NA	24.1	5.93	2	TRUE	506-048_2012.2055	Europe	TRUE	2012 winter	2011
1959	506-049	H3N2	Not Mutated	Poland	506	M	29	2012-03-16	Year Four	Rejected	N	20	No	TRUE	0.33	0.25	1.34	0.15	FALSE	29.44	4.35	2	TRUE	506-049_2012.2055	Europe	TRUE	2012 winter	2011
1960	506-050	H3N2	Not Mutated	Poland	506	F	11	2012-03-19	Year Four	Untreated	N	6	No	TRUE	0.3	0.42	0.24	0.14	NA	22.71	6.34	2	TRUE	506-050_2012.2137	Europe	TRUE	2012 winter	2011
1961	506-051	H3N2	Not Mutated	Poland	506	M	10	2012-03-20	Year Four	Untreated	N	11	No	TRUE	0.35	0.42	0.21	0.14	NA	19.59	7.26	2	TRUE	506-051_2012.2164	Europe	TRUE	2012 winter	2011
1962	506-052	H3N2	Not Mutated	Poland	506	M	26	2012-03-21	Year Four	Rejected	N	14	No	TRUE	0.24	0.28	0.21	0.14	FALSE	27.66	4.88	2	TRUE	506-052_2012.2192	Europe	TRUE	2012 winter	2011
1963	506-053	H3N2	Not Mutated	Poland	506	F	14	2012-03-21	Year Four	Rejected	N	17	No	FALSE	0.19	0.42	0.25	0.14	FALSE	22.43	6.42	2	TRUE	506-053_2012.2192	Europe	TRUE	2012 winter	2011
1964	506-054	H3N2	Not Mutated	Poland	506	M	43	2012-03-22	Year Four	Rejected	N	14	No	TRUE	0.16	0.54	0.51	0.21	FALSE	23.13	6.22	2	TRUE	506-054_2012.2219	Europe	TRUE	2012 winter	2011
1965	506-055	H3N2	Not Mutated	Poland	506	M	3	2012-03-22	Year Four	Untreated	N	18	No	TRUE	0.32	0.42	0.62	0.22	NA	20.51	6.99	2	TRUE	506-055_2012.2219	Europe	TRUE	2012 winter	2011
1966	506-056	H3N2	Not Mutated	Poland	506	M	9	2012-03-22	Year Four	Untreated	N	17	No	FALSE	0.06	0.24	0.09	0.14	NA	22.77	6.32	2	TRUE	506-056_2012.2219	Europe	TRUE	2012 winter	2011
1967	506-057	H3N2	Not Mutated	Poland	506	M	23	2012-03-22	Year Four	Rejected	N	21	No	TRUE	0.21	0.37	0.3	0.15	FALSE	23.56	6.09	2	TRUE	506-057_2012.2219	Europe	TRUE	2012 winter	2011
1968	506-058	H3N2	Not Mutated	Poland	506	M	3	2012-03-22	Year Four	Untreated	N	21	No	TRUE	0.24	0.24	0.15	0.14	NA	20.68	6.94	2	TRUE	506-058_2012.2219	Europe	TRUE	2012 winter	2011
1969	506-059	H3N2	Not Mutated	Poland	506	M	2	2012-03-23	Year Five	Untreated	N	21	No	TRUE	0.29	0.24	2.29	0.19	NA	19.88	7.17	2	TRUE	506-059_2012.2329	Europe	TRUE	2012 winter	2011
1970	506-060	H3N2	Not Mutated	Poland	506	F	23	2012-03-26	Year Five	Rejected	N	17	No	TRUE	0.12	0.24	0.12	0.14	FALSE	25.12	5.63	2	TRUE	506-060_2012.2411	Europe	TRUE	2012 winter	2011
1971	506-061	H3N2	Not Mutated	Poland	506	M	3	2012-03-27	Year Five	Untreated	N	9	No	FALSE	0.09	0.37	0.3	0.15	NA	22.19	6.49	2	TRUE	506-061_2012.2438	Europe	TRUE	2012 winter	2011
1972	506-062	H3N2	Not Mutated	Poland	506	M	3	2012-03-28	Year Five	Untreated	N	16	No	FALSE	0.23	0.34	0.26	0.19	NA	25.84	5.42	2	TRUE	506-062_2012.2466	Europe	TRUE	2012 winter	2011
1973	506-063	H3N2	Not Mutated	Poland	506	F	4	2012-03-29	Year Five	Untreated	N	14	No	TRUE	0.37	0.37	0.6	0.15	NA	24.65	5.77	2	TRUE	506-063_2012.2493	Europe	TRUE	2012 winter	2011
1974	506-064	H3N2	Not Mutated	Poland	506	F	4	2012-03-29	Year Five	Untreated	N	16	No	TRUE	0.15	0.24	0.27	0.13	NA	19.99	7.14	2	TRUE	506-064_2012.2493	Europe	TRUE	2012 winter	2011
1975	506-065	H3N2	Not Mutated	Poland	506	M	11	2012-04-02	Year Five	Untreated	N	17	No	FALSE	0.37	0.43	0.6	0.21	NA	24.99	5.67	2	TRUE	506-065_2012.2603	Europe	TRUE	2012 winter	2011
1976	506-066	H3N2	Not Mutated	Poland	506	F	4	2012-04-02	Year Five	Untreated	N	5	No	FALSE	0.25	0.43	0.28	0.21	NA	24.4	5.84	2	TRUE	506-066_2012.2603	Europe	TRUE	2012 winter	2011
1977	506-067	H3N2	Not Mutated	Poland	506	F	1	2012-04-03	Year Five	Untreated	N	13	No	TRUE	0.28	0.43	0.32	0.22	NA	26.27	5.29	2	TRUE	506-067_2012.263	Europe	TRUE	2012 winter	2011
1978	506-068	PH1N1	Not Mutated	Poland	506	F	14	2012-12-20	Year Five	Treated	N	18	No	TRUE	0.22	0.4	0.2	0.23	FALSE	24.8	5.72	1	TRUE	506-068_2012.9781	Europe	TRUE	2013 winter	2012
1979	506-069	PH1N1	Not Mutated	Poland	506	M	54	2012-12-27	Year Five	Treated	N	16	No	TRUE	0.21	0.4	0.2	0.18	FALSE	23.38	6.14	1	TRUE	506-069_2012.9973	Europe	TRUE	2013 winter	2012
1980	506-070	PH1N1	Not Mutated	Poland	506	F	27	2012-12-27	Year Five	Treated	N	17	No	FALSE	0.06	0.24	0.38	0.29	FALSE	29.25	4.41	1	TRUE	506-070_2012.9973	Europe	TRUE	2013 winter	2012
1981	506-071	PH1N1	Not Mutated	Poland	506	F	22	2012-12-27	Year Five	Untreated	N	15	No	FALSE	0.25	0.4	0.25	0.25	NA	24.53	5.8	1	TRUE	506-071_2012.9973	Europe	TRUE	2013 winter	2012
1982	506-072	PH1N1	Not Mutated	Poland	506	M	28	2012-12-28	Year Five	Untreated	N	21	No	FALSE	0.24	0.4	0.2	0.25	NA	19.83	7.19	1	TRUE	506-072_2013	Europe	TRUE	2013 winter	2012
1983	506-073	PH1N1	Not Mutated	Poland	506	F	2	2012-12-28	Year Five	Untreated	N	14	No	TRUE	0.23	0.4	0.26	0.23	NA	22.55	6.39	1	TRUE	506-073_2013	Europe	TRUE	2013 winter	2012
1984	506-074	PH1N1	Not Mutated	Poland	506	M	54	2012-12-28	Year Five	Rejected	N	4	No	TRUE	0.3	0.49	0.28	0.23	FALSE	23.46	6.12	1	TRUE	506-074_2013	Europe	TRUE	2013 winter	2012
1985	506-075	PH1N1	Not Mutated	Poland	506	F	8	2013-01-03	Year Five	Untreated	N	21	No	TRUE	0.26	0.49	0.24	0.19	NA	25.34	5.56	2	TRUE	506-075_2013.0164	Europe	TRUE	2013 winter	2012
1986	506-076	PH1N1	Not Mutated	Poland	506	F	24	2013-01-04	Year Five	Rejected	N	10	No	FALSE	0.23	0.4	0.24	0.18	FALSE	26.61	5.19	2	TRUE	506-076_2013.0192	Europe	TRUE	2013 winter	2012
1987	506-077	PH1N1	Not Mutated	Poland	506	F	25	2013-01-04	Year Five	Untreated	N	20	No	FALSE	0.24	0.4	0.32	0.23	NA	25.67	5.47	2	TRUE	506-077_2013.0192	Europe	TRUE	2013 winter	2012
1988	506-078	PH1N1	Not Mutated	Poland	506	M	1	2013-01-07	Year Five	Untreated	N	11	No	TRUE	0.2	0.35	0.26	0.26	NA	24.53	5.8	2	TRUE	506-078_2013.0274	Europe	TRUE	2013 winter	2012
1989	506-079	PH1N1	Not Mutated	Poland	506	F	25	2013-01-07	Year Five	Untreated	N	11	No	FALSE	0.34	0.47	0.51	0.33	NA	28.47	4.64	2	TRUE	506-079_2013.0274	Europe	TRUE	2013 winter	2012
1990	506-080	PH1N1	Not Mutated	Poland	506	M	10	2013-01-09	Year Five	Untreated	N	13	No	FALSE	0.39	0.47	0.82	0.33	NA	25.67	5.47	2	TRUE	506-080_2013.0329	Europe	TRUE	2013 winter	2012
1991	506-081	PH1N1	Mutated	Poland	506	F	6	2013-01-09	Year Five	Treated	N	11	No	TRUE	0.32	0.47	0.53	0.33	FALSE	18.63	7.54	1	TRUE	506-081_2013.0329	Europe	TRUE	2013 winter	2012
1992	506-082	PH1N1	Not Mutated	Poland	506	F	54	2013-01-10	Year Five	Untreated	N	15	No	FALSE	0.33	0.47	0.52	0.33	NA	23.49	6.11	2	TRUE	506-082_2013.0356	Europe	TRUE	2013 winter	2012
1993	506-083	PH1N1	Not Mutated	Poland	506	F	22	2013-01-11	Year Five	Rejected	N	13	No	TRUE	0.51	0.54	0.53	0.27	FALSE	19.48	7.29	2	TRUE	506-083_2013.0384	Europe	TRUE	2013 winter	2012
1994	506-084	PH1N1	Not Mutated	Poland	506	F	29	2013-01-11	Year Five	Rejected	N	16	No	FALSE	0.37	0.54	0.56	0.27	FALSE	23.59	6.08	2	TRUE	506-084_2013.0384	Europe	TRUE	2013 winter	2012
1995	506-085	PH1N1	Not Mutated	Poland	506	F	52	2013-01-11	Year Five	Rejected	N	19	No	TRUE	0.54	0.54	0.54	0.27	FALSE	26.91	5.1	2	TRUE	506-085_2013.0384	Europe	TRUE	2013 winter	2012
1996	506-086	PH1N1	Not Mutated	Poland	506	M	17	2013-01-14	Year Five	Untreated	N	9	No	TRUE	0.39	0.54	0.61	0.27	NA	24	5.96	2	TRUE	506-086_2013.0466	Europe	TRUE	2013 winter	2012
1997	506-087	PH1N1	Not Mutated	Poland	506	M	32	2013-01-14	Year Five	Treated	N	20	No	TRUE	0.41	0.54	0.29	0.28	FALSE	25.41	5.54	1	TRUE	506-087_2013.0466	Europe	TRUE	2013 winter	2012
1998	506-088	PH1N1	Not Mutated	Poland	506	F	2	2013-01-15	Year Five	Untreated	N	21	No	TRUE	0.51	0.54	0.51	0.27	NA	24.74	5.74	1	TRUE	506-088_2013.0493	Europe	TRUE	2013 winter	2012
[truncated: 1,232 more rows]
